# Supplementary material for: Molecular mechanism of resveratrol promoting differentiation of preosteoblastic MC3T3-E1 cells based on network pharmacology and experimental validation
Source: BMC Complement Med Ther. 2024 Feb 29;24:108. doi: 10.1186/s12906-024-04396-3 (PMC10905894; doi:10.1186/s12906-024-04396-3)
Supplement: Supplementary file 1 — Supplementary Material 1. [file 12906_2024_4396_MOESM1_ESM.xls]

## Sheet: S1 (Res Effective targets)
Monomer results	Effective targets
Res	PTGS1
Res	PTGS2
Res	NCOA2
Res	RELA
Res	STAT3
Res	AKT1
Res	VEGFA
Res	CCND1
Res	BCL2
Res	BCL2L1
Res	CDKN1A
Res	EIF6
Res	BAX
Res	CASP9
Res	PLAU
Res	MMP2
Res	MMP9
Res	MAPK3
Res	MAPK1
Res	IL10
Res	IL6
Res	CASP3
Res	MAPK8
Res	NFKBIA
Res	ODC1
Res	XDH
Res	BAK1
Res	CAT
Res	PRKCA
Res	TEP1
Res	STAT1
Res	RUNX1T1
Res	EDN1
Res	FOXO1
Res	PPARG
Res	CTNNB1
Res	MYC
Res	CYP1A1
Res	IL1B
Res	SELE
Res	VCAM1
Res	PRKCD
Res	CXCL8
Res	MCL1
Res	BRCA1
Res	XRCC6
Res	PRKCB
Res	PECAM1
Res	BIRC5
Res	DUOX2
Res	NOS3
Res	PTPN1
Res	CCND2
Res	BCL2A1
Res	HGF
Res	CYP1B1
Res	CCNB1
Res	DDIT3
Res	PLAT
Res	IL1A
Res	MPO
Res	TNFRSF10B
Res	NFE2L2
Res	AHR
Res	PRKAG2
Res	SLC2A4
Res	PPARA
Res	CRP
Res	PON1
Res	CD80
Res	CCNE1
Res	CCNE2
Res	BCAM
Res	CREBZF
Res	NTRK1
Res	KLF10
Res	APAF1
Res	SREBF1
Res	ADIPOR1
Res	ADIPOR2
Res	JAK1
Res	AGTR1
Res	IRS1
Res	CFLAR
Res	LGSN
Res	PYGO1
Res	IL17B
Res	MTOR
Res	CCR2
Res	EIF2S1
Res	PTGES
Res	PMAIP1
Res	BCL2L11
Res	TNFSF10
Res	TNFRSF10A
Res	RPS6
Res	GCH1
Res	BIRC3
Res	TRAF2
Res	CDC42
Res	BSG
Res	ITGB1
Res	CD28
Res	NR1H3
Res	PAPPA
Res	SPARC
Res	BRCA2
Res	AAGAB
Res	PRKD1
Res	TGFA
Res	CD320

## Sheet: S2(GeneCards-SearchResults  OP)
Gene Symbol
LRP5
COL1A1
WNT1
SLC34A1
COL1A2
PLS3
CALCR
DKK1
SLC9A3R1
CALCA
WNT3A
PDLIM4
ESR1
IFITM5
RUNX2
BMND2
TNFRSF11B
BMND8
BGLAP
BMND3
BMND4
BMND5
BMND10
BMND11
BMND13
BMND14
BMND6
BMND7
BMND9
VDR
TNFSF11
IGF1
CYP19A1
NOTCH2
SP7
ESR2
CD36
IL6
TERT
LMNA
TNFRSF11A
COPB2
SOST
SMS
MMP14
PTH
WRN
PRKACA
TGFB1
ALB
GNAS
BMP2
PRKAR1A
BMP1
EIF2AK3
MIR2861
SRC
AR
GORAB
PLOD1
LRP6
STAT1
CTSK
TNF
SGMS2
SLC7A7
FSHR
SPARC
XYLT2
COL2A1
SOX9
ANTXR2
UGT2B17
CRTAP
GNRH1
IL1B
P3H1
SHBG
APOE
IGFBP3
MMP2
CYP17A1
SMAD3
GC
SLPI
SATB2
PTH1R
MTHFR
SPP1
ACP5
KL
TGFBR1
IL1A
ALPP
CYP27B1
HAMP
CTNNB1
WNT16
MMP1
LEP
PAX5
NR3C1
MEN1
NHP2
ALPL
CYP24A1
FKBP10
CASR
SOX6
CDC73
CYP3A4
IFNG
INS
TCIRG1
IL1RN
IL10
ARHGEF3
CDX2
FGF23
FOS
BMP6
CA2
SP1
NOS3
NOP10
CSF1
TINF2
IGF1R
IGF2
PDE11A
FZD4
TYROBP
CCDC170
HMGCR
AXIN1
VEGFA
ADIPOQ
HLA-DQA1
GH1
BRCA1
CBS
MEPE
LEPQTL1
FDPS
HLA-DQB1
PTHLH
CNR2
PMM2
CA8
PPARG
NPPB
LCT
TERC
WLS
FTCDNL1
THSD7A
PRL
LEPR
LPCAT2
SFRP1
CRP
P2RX7
F12
TP53
BANF1
ZBTB40
NR5A1
IBSP
IL2
PGR
IFIH1
AHSG
PTK2B
RECQL4
IGFBP1
GALT
AEBP1
INSL3
AIP
PYCR1
USP8
ARMC5
IGFBP4
TNFRSF1B
UBXN11
VKORC1
FGFR1
MIR21
MIR214
CXCL8
PTEN
IL11
RAP1A
TLR4
NOG
LOX
MARK3
FGF2
MIR140
SLC26A2
ENPP1
COMT
ACE
CDH23
IL4
TSC22D3
CD40LG
NR0B1
JUN
IL17A
GHRL
HSD11B1
CST3
CNR1
OXT
SPTBN1
NOTCH1
POSTN
IGFBP5
BMP4
TGFB2
MMP9
CALB1
SIRT1
MAPK3
DANCR
AXIN2
GHR
RTEL1
CD40
RXRA
CFTR
PDE8B
MMP3
IGFBP2
CLCN7
STAT3
MEF2C
MIR133A1
PTGER4
SERPINE1
EDN1
AKT1
FOXO1
IAPP
MGP
SRY
SMAD2
ICAM1
B3GAT3
GCM2
EGF
CYP1A1
LGR4
FASLG
IRS1
CCL2
SMAD7
FOSL1
ERCC1
IL7
RETN
APOB
SOD2
BDNF
CSK
FRZB
HDAC4
IL18
NELL1
LIF
F3
MIR532
TRAF6
ATP6V0A2
EPO
DPP4
FNDC5
MIR27A
BGN
ZDHHC13
SIRT6
IL1RAPL2
SERPINF1
CYP27A1
FOXO3
HSD11B2
B2M
WNT5A
PTGS2
GGCX
RHOA
DMP1
MIR93
TGM2
SLC12A3
DKC1
LOC101928371
MIR4713HG
PIRC66
MMP8
CEBPA
PPARGC1A
NFE2L2
WNT3
OGN
MIR10A
MIR196A1
CD44
SIRT3
TRPV1
PARN
WRAP53
TOM1
ATP7A
DUSP6
SEMA4D
GPR35
NFATC1
LOC109611589
RMND5B
B4GALT7
GNAI2
TGFBR2
FBN1
MST1
TCF4
TENT5A
NDP
WT1
PROP1
CCN6
NBN
B3GALT6
CTC1
JAK2
USB1
LIFR
SOX3
G6PC1
CDKN1C
IL6ST
ERCC6
BMP15
LDLR
HESX1
SLC37A4
SIGLEC15
RTEL1-TNFRSF6B
HBB
HFE
CYP2U1-AS1
GBA
KIT
VLDLR
TP63
TBCK
PEX6
ZBTB20
KREMEN1
LRP8
MTX2
ELN
STAG3
MSH4
MAGEL2
SUPT3H
MRPS22
PSMC3IP
POLR3H
BNC1
NPM1
MAP3K1
ASAH1
RAB3GAP1
PEX12
DHX37
PLOD2
GNPTAB
MIR550A1
GAA
TET2
FGF17
PROK2
THRB
OCA2
ADCY10
CYP11A1
LOC110806263
PSC
MIR188
CHEK2
RAD54L
EIF2B2
BRDT
PREPL
INSL6
SGO2
SMPD1
PFAS
CELIAC2
CELIAC5
CELIAC10
CELIAC11
CELIAC12
CELIAC13
CELIAC6
CELIAC7
CELIAC8
CELIAC9
SERPINH1
ATM
ASXL1
SRSF2
SNRPN
NDN
TRAPPC2
WNT10B
GLI2
PRKACB
POU1F1
NSMF
RIN2
ADAMTS2
FLRT3
IL17RD
SPRY4
HS6ST1
HJV
FMR1
SLC34A3
PRLR
SH3PXD2B
COL4A5
TRIP11
GNRHR
MESD
RNU4ATAC
AAAS
HPGD
OTX2
FOXA2
NUP107
LHX4
SPIDR
KISS1R
KISS1
TACR3
CHD7
IFT122
ANAPC1
ZMPSTE24
CYB5A
NF1
POLG
ATP7B
MMEL1
HSD17B4
TGM1
PDE11A-AS1
LOC110806306
DMRT3
MIR106B
HTRA1
MTRR
HLA-DRB1
HSD3B7
ACD
PHKA2
LARS2
POLG2
POF1B
TWNK
ZFPM2
RPL11
TCF12
FGF8
GNPTG
RUNX1
CREB3L1
MALT1
SLCO2A1
NDUFAF1
ASXL2
WDR19
TRMT10A
HLA-A
DDX58
FGFR2
HLA-B
TAC3
PROKR2
WDR11
IL2RA
ELANE
BCKDHB
UROD
TONSL
POMC
FAT4
GK
PYGL
TNFSF15
STX1A
MLXIPL
SBDS
ACTB
GJB2
HEXA
SMN1
SMN2
SFMBT1
GPAA1
SIM1
UROS
FLNA
LOC107133510
WFS1
HSPG2
GATA4
NGLY1
SNORD116@
LOC106099062
JAG1
GLB1
GALNS
PCCA
PHKG2
POLD1
IL12RB1
PRDM5
WDR35
POU2AF1
ZNF469
ERCC2
LOC110006319
PPIB
NPC1
HERC2
MKRN3
CAVIN1
NPAP1
PWRN1
IPW
SNORD115-1
SNORD116-1
PWAR1
MKRN3-AS1
TREM2
COL7A1
LAMB3
STN1
LAMC2
LAMA3
CTDP1
MACROD2
DMRT1
MCM9
CBL
LMX1B
TMEM165
SEPSECS
LIMK1
GATA1
NCF1
RFC2
ADAMTSL2
GTF2IRD1
BAZ1B
EIF4H
GTF2I
PIGT
TBL2
CLIP2
FKBP6
BCL7B
DNAJC30
GTF2IRD2
BUD23
VPS37D
METTL27
TMEM270
PEX2
TONSL-AS1
APBB1
OFD1
CGA
MECOM
TRPV6
MIR483
RRM2B
SLC25A4
CTBP1
ABCC9
IRF5
PCCB
WWOX
CANT1
DPAGT1
LETM1
MED12
PHKB
RPL10
IL12A
KCNJ8
NFIX
SLC25A19
CPLX1
KDELR2
TNPO3
VAMP7
VPS53
PIGG
SPIB
SC5D
IFT43
NSD2
IFT52
NELFA
RNU7-1
STAT5B
TRPV4
SCG2
SLC40A1
FKBP14
CALR
CD79A
NOD2
GALNT3
HLA-C
HSPA5
DHH
NR5A2
GSTM1
TF
POLE
STX3
NSD1
TFR2
H19
SPP2
DLX3
CHST3
IL17F
TMCO1
CLASP1
IFT140
PGBD3
HFE-AS1
ARSB
TBC1D8
FRAXA
THPO
IL1R1
LTA
AMER1
CYP21A2
PEX1
MMACHC
NOTCH3
NR1I2
F2
CP
ALDH7A1
OSBPL1A
DOK6
HP
FLNB
PRKACG
UGT1A1
SMARCD2
AFF3
KITLG
SERPINC1
IGFBP6
CSF3R
SEM1
F5
PEPD
STARD3NL
NBAS
P4HB
PURA
LRP4
OPA1
TJP2
ERCC8
PON1
NR1H4
FSHB
XYLT1
TRAPPC2L
THRA
MMP13
KRAS
GAS5
BMP7
LRRC4C
JAG2
MPL
AGA
GNB1
MYO5B
PEX14
IRF6
PEX5
CBX2
NIPBL
PEX10
PEX19
PEX3
GMPPA
INPP5E
PEX11B
PEX13
PEX26
GRHL3
PEX16
SRP19
PGAP3
SETD5
SHANK1
FCHO1
JAGN1
TRAPPC11
SRPRA
AGA-DT
GRD2
LOC107032825
GRD1
SST
DNAH8
HDC
PYY
SFRP4
IFNA2
UBE2Q2
WDR37
SYPL2
TMEM60
MINDY4
FBLN5
TNFRSF25
LFNG
RBPJ
DLL1
HEY1
DLL3
HEY2
HEYL
HES7
MESP2
PRSS46P
IL16
IRS2
FAS
PDIA2
IFNA1
AIRE
MIR196A2
IGF2R
CSF2
IL13
SLC17A5
HBB-LCR
PDGFRB
TPO
OCRL
TNFSF10
WNT4
SMAD9
SELE
HELLS
SLC22A11
NR1I3
TRPC3
PRKCB
CCND1
ERCC3
TBC1D20
LINC02456
HMGA2
GCG
RAD51
PHEX
GPT
BRCA2
THSD4
NR1H2
CLCN5
SIL1
VCP
COL9A1
BCAR4
TG
ALDH18A1
IER3IP1
GREM2
GGT1
CAT
RYR1
OPA1-AS1
ADRB3
MAPK1
SERPINA7
MPO
KCNJ11
PHGDH
PLCB3
PNLIP
UQCRFS1
ERCC5
LTBP2
NEU1
TSEN15
TSEN2
RAB18
RAB3GAP2
TSEN34
TSEN54
C12orf57
ZSWIM7
TMPPE
LARS2-AS1
CYP17A1-AS1
GK-AS1
MIF4GD-DT
PRS
LOC113687175
LOC113939944
DELXP21
FWS
PBC2
PBC3
PBC4
PBC5
MECP2
AMH
NAGLU
ADAMTS4
PRDM2
CA10
SAA1
AGTR1
IDUA
SLC6A4
CRH
CCR2
PRSS3
HLA-DQA2
FTO
SCT
FANCA
ADAMTSL1
H2AC18
HNF4A
MC4R
GLIS3
COLEC10
MC2R
MYLK
ALOX12
MIR320A
DRD2
CTLA4
PLAU
CLCF1
COL10A1
M6PR
ITLN1
MTR
SLC10A1
EXT2
GSR
EXT1
MYB
COL3A1
CCR3
VWF
IL31
SQOR
PIK3CA
ITGA2B
RSPO3
EGFR
SLC19A1
TCN2
TERF1
SOX10
PTPN22
EFEMP2
SOD1
IL15
CSF1R
ALDH2
USF3
PLCB4
PSAP
TCF7
ANXA2
IGFL3
LINC00339
COPZ1
SERPINA1
AFP
ACP1
BLM
TCOF1
ABCC8
TTF2
IL33
MAEA
XIST
FBXO33
ABCB11
CD80
FGFR3
MIR708
VIP
IL21R
MSX2
CD4
MYC
TFRC
IL3
CCR6
VPS13B
MIR145
MIR29A
MIR203A
LPL
PTX3
LHCGR
TRPS1
ERN1
STAR
ADAMTS6
ADAMTS19
SLC11A2
WNK1
GNG12-AS1
YAP1
MIR491
HSD3B1
NUDT10
TNFAIP3
PTGS1
SKP1
AFF2
NLRP3
FBN2
DNMT3A
VNN1
TPD52
AAGAB
FBXO5
PLEKHG1
ZNF239
NIPA2
MIR133B
LOC110806262
GAST
KHDRBS1
CER1
DBP
FAM3C
HSP90AB3P
CYP2R1
BRIP1
PDGFRA
RET
GAD2
CSF3
ICOSLG
HOTAIR
INSR
PARP1
RBP4
PRKDC
OTC
SLC2A2
TBX19
MBL2
CIITA
APC
DLX5
BRSK1
MCM8
HROB
NPY
LEF1
ACAN
CD8A
CCK
SCYL1
SLC10A2
FEN1
RPA1
ANTXR1
EXO1
RAD52
RECQL
TERF2
RECQL5
ESRRA
CSRNP3
RARRES2
FBXW7
CUL1
RBX1
MT-RNR1
LINC01094
UVRAG-DT
LGALSL-DT
LINC02596
LINC02597
SOX4
HGF
CCL4
ATP5PO
CYP1A2
ETS1
MIRLET7B
SLC30A8
SEMA3A
MTOR
ZP2
SLC19A2
MIR497
GALK1
REC8
TNFRSF8
LTF
CRHR1
ANKH
MEG3
RICTOR
CXCL12
SCG5
FN1
POR
GDF9
MIR212
KCNMA1
IL37
FLT3
MITF
RAB6A
GSTT1
CBX5
WDR90
PTPRD
MIR137
STAT5A
LPA
GHRH
DCN
HLA-E
IL18R1
CELA3B
CD14
LRP2
ASS1
FUT2
MKI67
SSTR1
CCR9
ACKR2
GDF11
BMNCR
PRODH
CYP7A1
DHX9
NFKB1
FGF19
MIAT
MIR205
CDKN1B
POLR1D
DDR2
CPE
CYP46A1
ITGA2
PRKCQ
PSMC6
FOXP3
CRYAA
U2AF1
GUSB
GORAB-AS1
NRAS
USP9X
AVP
DNAJC21
MIF
MAP2K1
RAD51C
TTR
CLEC16A
KDR
TMEM150B
CYP1B1
ADAMTS1
MSH5
HFM1
SPO11
MND1
HSPB1
STK11
GSN
PPARGC1B
IL1R2
PTCSC3
SLC7A8
SMAD1
IL9
SYK
SMAD4
MIR18A
SERPINA6
PUM1
CXCR4
COMP
HMOX1
NOS2
OSTM1
ACE2
SLIT3
TCF7L1
MIR181C
CASP3
SMOC1
MIR155
TDGF1
TRH
BCL2
NPHS1
SHH
TWIST1
MPP7
PDE4A
NNMT
MIR144
EIF2AK4
MSX1
PRTN3
TRPV5
AVPR1B
HPX
NUP210
ADAMTSL3
ANXA1
TXNRD1
MTNR1B
S100A4
ZYX
CRY2
CD320
TMEM64
MALAT1
MIR100
MIR23B
LOC110013312
TNFRSF1A
VCAM1
RUNX3
KIF1A
ABCC2
TYR
NCAM1
PTPN2
RPL21
TNFRSF10A
SSTR5
DNAH9
SCARNA23
FOXL2
RARG
APH1A
AGL
ADM
NRIP1
ASCC1
UPF1
TNFAIP8L2
PTENP1
MIR98
PIGQ
PRPF3
EIF4B
SETDB1
EBF1
KHDRBS3
ATF6
ASL
ATF4
EIF2AK1
SLC7A6
PIEZO1
MLH1
ATP6V1A
POLB
ATP6V1E1
XRCC6
LTBP4
TAGLN
XRCC5
FTCD
MCOLN1
NR0B2
DSE
NHEJ1
MRE11
ARF5
COG7
COPE
GOLGA1
GOLPH3
NEIL1
SCYL2
WRNIP1
OMD
GHRHR
AOX1
RXFP2
SPRY1
SEC14L2
ZNF410
MT1G
MIR206
MIR99B
MIR338
ADH1B
FST
THBS1
FAH
NOX4
ATP6V1G1
PTRH1
TLR2
CCN1
TMEM38B
OAT
P2RX4
TGIF1
PSTPIP1
CD274
NOD1
RAPGEF4
AMFR
LMO1
MCF2L
CBLN1
IRAK2
WWTR1
ANKRD17
BMP2K
TMEM70
ITIH5
CADM4
CAMKMT
CD300E
COX18
MEGF6
SLC35F1
ZNF446
FAM13C
TTC23
CRNDE
MIR210
SNHG1
MIR373
MIR363
COL5A2
TMEM67
MAPK8
CBFB
SULT2A1
POLR1C
FANCB
SLX4
EDNRA
HNF1A
MMADHC
DMD
CTSD
ADRB2
C3
PON2
WNK4
TRIM33
KDM5A
KLF10
LGMN
STRA6
OVGP1
LINC00472
MIR365A
MIR485
MIR422A
MIR374B
MIR300
ZBTB40-IT1
MIR4739
RPS26P35
STIN2-VNTR
PDE4D
DYNC2H1
MIR29B1
MIR31
POLR3A
PIK3R1
RPS19
ABCB4
SSTR2
CD28
RPL5
DLAT
FIG4
KRT19
PRKAR2B
CXCR3
SLC4A2
FBL
KRT7
FDX1
PTTG1
SP100
SCTR
SSTR4
USP48
PIF1
RPL38
TRUB1
MT-CO1
SHQ1
CCN5
H3-7
SNORA15
SNORA24
SNORA67
PCAT2
ENTPD1
PDCD1
ADORA3
INHBA
MAP4K2
P2RY2
PRDX2
MAP3K4
ID4
SLC22A9
RMND1
ZNF528
MAP9
MIR19A
MIR30A
LOXL1-AS1
MIR1305
MIR1297
RPL18P8
PTH2R
PTPN11
UGT1A8
HOXC4
HOXC6
HOXC5
PRKAA2
ABCA3
SLC3A1
GSS
IHH
CTSG
DDIT3
XBP1
SLC7A5
SLC8A1
EIF2S1
SFTPD
SLC7A11
ADAMTS17
ADAMTS3
PTF1A
SLC1A7
SLC7A2
ADAM28
SLC3A2
DNAJC3
NEU2
ADAMTS9
PPP1R15A
RFX6
PPP1R15B
ADAMTS15
ERO1B
TRA
LOC110386947
ITGB3
CITED2
ENO1
G6PC3
HIVEP3
PSEN1
MAFB
GLS
MST1R
CCNE1
YWHAH
CSTA
COL6A1
FOXA1
TUBA1B
TBX15
SPON1
IL32
PLIN4
MIR186
MIR345
MIR874
HCG18
LOC110973015
SPG7
HDAC9
IL5
UBE2L3
SMPD2
LALBA
DBH
PTPRC
CD19
GYS1
MMP12
STAT4
GALC
IL7R
GYG1
MYO9B
ATP12A
CD2
FABP2
ATP4A
FIP1L1
ITGAE
ATOX1
DYM
COL5A1
SEC23A
MGAT2
SEC24D
SLC39A13
APOA1
FOXC2
SHROOM3
HDAC1
COL11A1
GIPR
GIP
AMHR2
INHA
DAZL
LHX8
STRA8
ATF3
ITGB2
KAT2B
CARM1
FOXP1
ZIC1
VANGL1
FTMT
PCP4
BARX2
MIR34B
MIR26A1
MIR339
FTX
MIR187
MIR211
MIR217
MIR26A2
MIR33A
MIR760
MIR128-1
LINC-ROR
CASC11
LINC00963
MIR655
MIR942
MSC-AS1
MIR384
MBP
IL1RAPL1
NAMPT
ERCC4
ACTA2
ZNF408
F9
FTH1
IL34
CCR5
PLXNA2
PIK3C2A
HOXC8
IL6R
PLCL1
FEZF1
ANOS1
NDNF
TSHR
LOC109611593
ALOX15
PRKCD
MGMT
EPCAM
CYP7B1
LOXL2
NR1H3
VCL
FLNC
NNT
APTX
COL14A1
PIM2
VEGFB
BPI
RPL35A
RPS26
CYP8B1
DMBT1
DNAL1
CADM2
GPBAR1
GRHL2
MADCAM1
SHOX2
ARAP3
CABLES1
DSPP
GPR101
CHAD
CIRBP
SLC51A
CCL25
LUC7L2
NKX3-2
PAM16
TBC1D13
ZNF676
OR5L1
OR5D13
OR5D14
MIR191
MIR222
MIRLET7I
MIR199A1
MIR24-1
LINC00379
ODC1
COL11A2
UGCG
LINC01436
MIR663AHG
SRP54
GFI1
WNT9A
MET
MYO5A
FGF9
CHIT1
CD2AP
KCNQ1
MYD88
GOT2
GZMB
HTR2C
IRF1
PC
PSMB9
SH2B3
TGFB3
BTD
CTSA
HLA-DPB1
ITGAX
PRF1
TBX21
TOR1A
CHGA
IL23R
PTPRN
TPSAB1
BACH2
CD34
CD86
ENPP3
GBE1
HLA-G
IL21
OCLN
PAM
TGM3
TIA1
TJP1
UGT1A6
ATG16L1
CCL5
CCS
CLDN2
COMMD1
KLRC1
KLRD1
PREP
SLC30A10
SLC30A2
SLC31A1
SLC33A1
DNA2
HLA-DPA1
KCNK6
KLRK1
LRBA
MICB
POLR2L
GZMM
HLA-DMA
SMPD3
AP1S1
CD7
EXTL1
OXA1L
TAGAP
TGM6
TOR1B
UBASH3A
CELA1
COX17
IL18RAP
RGS1
SLC37A1
ADAD1
KLRC2
SLC37A3
BLOC1S1
PUS10
SCHIP1
MELTF
ANKRD55
PAGR1
SNU13
H2BC21
BLTP1
MIR192
LINC01193
NTRK1
CLPP
EIF2B4
PGRMC1
POU5F1
XPNPEP2
MBTPS1
DIAPH2
SH2B1
ZP3
DMC1
MLH3
SYCP3
TLK1
DDX4
RYR3
ZNF462
BRWD1
CPEB1
NLRP5
DACH2
DPPA2
EIF4ENIF1
FIGLA
GPR3
SMC1B
SYCE1
FNDC4
NOBOX
SOHLH1
ATG9B
EPPIN
LRRC41
NANOS3
NLRP11
MEIOB
SOHLH2
DPPA3
NXF5
RFPL4A
CFAP47
AKAP11
FOXL1
FGF14
P4HA3
PGRMC2
MKX
KCNQ1OT1
TAF1
APP
UCHL1
CHI3L1
BAD
LGALS3
BCAR1
ADCYAP1
SHOX
GAR1
IGHE
CNC2
PLOD3
NAGA
SLC39A8
MBTPS2
ANO5
COG1
PIGY
ADCY5
ZEB1
SYNE3
MIR200A
IL4R
CLU
TGFBR3
GDF15
MIR324
GLA
GNA11
SGSH
FAM20C
SLC39A14
IQCB1
STX16
G6PD
SREBF1
MIR1286
PTCH1
SCD
TFAP2A
DCC
TSPAN12
CTNND2
SEMA5A
SETBP1
PTK2
LRP1
GPX1
SPTLC1
DPP6
NGFR
PPP6C
TIAM1
TBX20
AUTS2
CLINT1
IFT57
NHS
PRDM9
SLC25A37
IQSEC3
CALN1
STAG3L4
HLA-DRA
UBE2I
DAG1
ECM1
HNRNPA1
IDH3A
MAP3K12
C4A
PSMB4
ARNT
PI4KB
PSMD4
STK39
MN1
PIP5K1A
RPL31
SMUG1
CIB2
HOXC13
NME4
NPAS2
PCBP2
TARBP2
XK
ATF7
HLA-DRB5
MPG
ACSBG1
CSAD
HBZ
LMF1
PFDN5
HOXC10
LUC7L
RHOT2
AURKAIP1
CALCOCO1
HOXC12
HOXC9
MRPL28
TBC1D2B
ZNF687
CHTF18
NPFF
WDR6
CAPN15
GABPB2
GOLPH3L
MRPL9
MXRA8
RAB11FIP3
ARL4C
BNIPL
C11orf58
CDC42SE1
HOXC11
MLLT11
NICN1
UBAP2
PRUNE1
ZNF740
DDN
JMJD8
C1orf56
WDR24
ANKRD18B
ATP5MC2
FAM234A
PGAP6
SH2D7
FAM216B
NHLRC4
HCG22
MIR615
MUC22
HOXC-AS1
HOXC-AS3
HOXC13-AS
HLA-DRB6
WASH4P
FLJ12825
HOXC-AS2
UBE2R2-AS1
HLA-DQB1-AS1
HLA-DRB9
THORLNC
DDN-AS1
LINC01700
LINC02554
NPAS2-AS1
STUB1-DT
ENSG00000199633
ENSG00000228201
ENSG00000260470
ENSG00000260597
ENSG00000262528
ENSG00000270175
ENSG00000273049
RNU6-12P
UBE2D3P3
ENSG00000228779
ENSG00000229021
ENSG00000230051
ENSG00000232034
ENSG00000233776
ENSG00000257808
ENSG00000258344
ENSG00000260022
ENSG00000260988
ENSG00000268836
KRT18P57
LINC01956
RN7SL444P
RNA5SP130
RPL23AP12
RPS20P12
ENSG00000232732
ENSG00000257550
ENSG00000258283
ENSG00000273046
HMGN2P24
RPL19P11
ENSG00000259562
ENSG00000287495
HIGD1AP4
RNU6-99P
ENSG00000206168
ENSG00000286215
HSALNG0007104
HSALNG0049408
HSALNG0049409
HSALNG0049410
HSALNG0082889
HSALNG0082890
HSALNG0091320
HSALNG0091322
HSALNG0091324
LOC124902939
MG828730-058
MK280221-028
MRPS31P1
PPIAP34
RF00017-7081
lnc-ACSBG1-3
lnc-CDC42SE1-1
lnc-CIB2-1
lnc-FTCDNL1-1
lnc-HLA-DRB5-1-002
lnc-PDIA2-1
lnc-SH2D7-2
piR-33433
piR-33489
piR-33947
piR-34255
piR-36680
piR-36774
piR-36940
piR-37841
piR-40336
piR-40392
piR-41387
piR-41719
piR-48190
piR-51912
piR-52276
piR-52465
piR-54299
piR-56531
piR-59547
piR-59897
HSALNG0023135
HSALNG0023143
HSALNG0070808
LOC105373510
LOC105373933
LOC124903534
RF00001-217
RF00017-301
RF00017-3024
RF00017-3680
RF00017-3681
lnc-C2orf69-1
piR-49399-010
piR-58297-191
HSALNG0021441
RF00017-881
ADIPOR1
CSN1S1
GSK3B
CDC42
PSEN2
AKR1C4
AKR1C2
CCR1
ASRGL1
NEAT1
AMD1
EIF5A
SAT1
DHPS
CLIC2
AGMAT
SMOX
SRM
AZIN2
DOHH
HSPD1
GRB2
THY1
TSHB
ADAMTS18
QPCT
ALOX5
NPPA
HSPA1L
ESRRG
IFNAR1
SCN9A
CTNS
EHHADH
UNC45A
INSC
PTPN6
RARA
CYP11B2
THBD
SRD5A2
REN
ABCA1
ADRB1
FGFRL1
SRD5A1
CCL20
PTGES
[truncated: 2,737 more rows]

## Sheet: S3( common Targets)
91 common elements in "Resveratrol" and "Osteoporosis":
PTGS1
PTGS2
NCOA2
RELA
STAT3
AKT1
VEGFA
CCND1
BCL2
BCL2L1
CDKN1A
EIF6
BAX
CASP9
PLAU
MMP2
MMP9
MAPK3
MAPK1
IL10
IL6
CASP3
MAPK8
NFKBIA
ODC1
XDH
CAT
STAT1
RUNX1T1
EDN1
FOXO1
PPARG
CTNNB1
MYC
CYP1A1
IL1B
SELE
VCAM1
PRKCD
CXCL8
BRCA1
XRCC6
PRKCB
PECAM1
BIRC5
NOS3
PTPN1
BCL2A1
HGF
CYP1B1
CCNB1
DDIT3
PLAT
IL1A
MPO
NFE2L2
AHR
PRKAG2
SLC2A4
PPARA
CRP
PON1
CD80
CCNE1
NTRK1
KLF10
SREBF1
ADIPOR1
ADIPOR2
JAK1
AGTR1
IRS1
CFLAR
MTOR
CCR2
EIF2S1
PTGES
BCL2L11
TNFSF10
TNFRSF10A
TRAF2
CDC42
BSG
CD28
NR1H3
PAPPA
SPARC
BRCA2
AAGAB
TGFA
CD320

## Sheet: S4(GO)
id	Term	Category	ListHits	ListTotal	PopHits	PopTotal	p-value	q-value	Enrichment_score	geneID
GO:0019221	cytokine-mediated signaling pathway	biological_process	26	91	283	18684	2.58843e-26	4.89473e-23	18.8632	PTGS2;RELA;STAT3;AKT1;VEGFA;CCND1;BCL2;BCL2L1;CDKN1A;MMP2;MMP9;IL10;IL6;CASP3;STAT1;FOXO1;MYC;IL1B;VCAM1;CXCL8;BIRC5;HGF;IL1A;CD80;JAK1;CCR2
GO:0043066	negative regulation of apoptotic process	biological_process	23	91	475	18684	5.26271e-17	4.97589e-14	9.94175	RELA;AKT1;VEGFA;BCL2;BCL2L1;CDKN1A;MMP9;IL10;IL6;CASP3;MAPK8;NFKBIA;CAT;FOXO1;CTNNB1;MYC;BIRC5;BCL2A1;HGF;MPO;NTRK1;CFLAR;CD28
GO:0007568	aging	biological_process	14	91	153	18684	2.07143e-14	1.30569e-11	18.7873	RELA;AKT1;MAPK3;MAPK1;IL10;CAT;CYP1A1;VCAM1;BCL2A1;MPO;NFE2L2;NTRK1;SREBF1;EIF2S1
GO:0097192	extrinsic apoptotic signaling pathway in absence of ligand	biological_process	8	91	30	18684	1.23971e-12	5.79069e-10	54.7516	BCL2;BCL2L1;BAX;CASP9;CASP3;BCL2A1;IL1A;BCL2L11
GO:0042493	response to drug	biological_process	15	91	255	18684	1.53112e-12	5.79069e-10	12.0776	RELA;CCND1;BCL2;CDKN1A;IL10;CASP3;CAT;PPARG;CTNNB1;MYC;CYP1A1;CCNB1;NTRK1;SREBF1;ADIPOR2
GO:0045893	positive regulation of transcription, DNA-templated	biological_process	21	91	632	18684	2.2537e-12	7.10291e-10	6.8223	RELA;STAT3;AKT1;MAPK1;IL10;IL6;STAT1;FOXO1;PPARG;CTNNB1;MYC;IL1B;BRCA1;XRCC6;PRKCB;DDIT3;AHR;PPARA;CD80;NR1H3;BRCA2
GO:0010628	positive regulation of gene expression	biological_process	17	91	382	18684	3.87179e-12	1.04594e-09	9.13722	STAT3;AKT1;VEGFA;MAPK3;MAPK1;IL6;MAPK8;MYC;IL1B;CXCL8;BRCA1;NOS3;IL1A;NFE2L2;CRP;MTOR;CD28
GO:1902042	negative regulation of extrinsic apoptotic signaling pathway via death domain receptors	biological_process	8	91	38	18684	1.00354e-11	1.89769e-09	43.225	BCL2L1;BRCA1;NOS3;HGF;CFLAR;TNFSF10;TNFRSF10A;TRAF2
GO:0006915	apoptotic process	biological_process	19	91	553	18684	1.65956e-11	2.85294e-09	7.05435	BCL2;BAX;CASP9;MAPK3;MAPK1;CASP3;NFKBIA;FOXO1;IL1B;PRKCD;BRCA1;PRKCB;BIRC5;IL1A;AHR;CFLAR;BCL2L11;TNFSF10;TNFRSF10A
GO:0045944	positive regulation of transcription by RNA polymerase II	biological_process	25	91	1110	18684	6.206e-11	7.94575e-09	4.62429	NCOA2;RELA;STAT3;AKT1;VEGFA;MAPK3;IL6;NFKBIA;STAT1;EDN1;FOXO1;PPARG;CTNNB1;MYC;BRCA1;XRCC6;HGF;DDIT3;IL1A;NFE2L2;PPARA;KLF10;SREBF1;CD28;NR1H3
GO:0032496	response to lipopolysaccharide	biological_process	11	91	137	18684	6.30282e-11	7.94575e-09	16.4854	CASP3;EDN1;CYP1A1;IL1B;SELE;VCAM1;NOS3;MPO;ADIPOR2;PTGES;SPARC
GO:0071456	cellular response to hypoxia	biological_process	10	91	111	18684	1.55892e-10	1.73407e-08	18.4972	PTGS2;AKT1;VEGFA;BCL2;EDN1;MYC;CCNB1;SLC2A4;CFLAR;MTOR
GO:0071356	cellular response to tumor necrosis factor	biological_process	10	91	125	18684	5.07555e-10	5.33214e-08	16.4255	RELA;AKT1;MAPK3;MAPK1;EDN1;VCAM1;CXCL8;BRCA1;NFE2L2;SLC2A4
GO:0032868	response to insulin	biological_process	8	91	62	18684	6.30957e-10	6.06521e-08	26.4927	RELA;EIF6;IL10;CAT;PPARA;IRS1;MTOR;TNFSF10
GO:0045766	positive regulation of angiogenesis	biological_process	10	91	128	18684	6.41482e-10	6.06521e-08	16.0405	VEGFA;IL1B;CXCL8;BRCA1;PRKCB;NOS3;HGF;CYP1B1;IL1A;NFE2L2
GO:0008630	intrinsic apoptotic signaling pathway in response to DNA damage	biological_process	7	91	42	18684	1.2075e-09	1.08733e-07	34.2198	BCL2;BCL2L1;BAX;CASP9;BRCA1;BCL2A1;BCL2L11
GO:0009636	response to toxic substance	biological_process	8	91	75	18684	2.99047e-09	2.41763e-07	21.9007	BCL2;CDKN1A;BAX;MAPK3;MAPK1;CYP1B1;AHR;PON1
GO:0010745	negative regulation of macrophage derived foam cell differentiation	biological_process	5	91	13	18684	3.06045e-09	2.41763e-07	78.9687	NFKBIA;PPARG;PPARA;CRP;NR1H3
GO:0010575	positive regulation of vascular endothelial growth factor production	biological_process	6	91	27	18684	3.07878e-09	2.41763e-07	45.6264	PTGS2;IL6;IL1B;BRCA1;CYP1B1;IL1A
GO:0051091	positive regulation of DNA-binding transcription factor activity	biological_process	9	91	110	18684	3.19623e-09	2.41763e-07	16.7988	AKT1;IL10;IL6;EDN1;PPARG;CTNNB1;IL1B;DDIT3;TRAF2
GO:0006954	inflammatory response	biological_process	14	91	388	18684	5.50298e-09	3.85412e-07	7.40841	PTGS1;PTGS2;RELA;STAT3;AKT1;IL6;IL1B;SELE;CXCL8;IL1A;NFE2L2;CRP;AGTR1;CCR2
GO:0032743	positive regulation of interleukin-2 production	biological_process	6	91	30	18684	6.10387e-09	4.1223e-07	41.0637	IL1B;IL1A;CD80;CCR2;TRAF2;CD28
GO:0043065	positive regulation of apoptotic process	biological_process	13	91	335	18684	8.56081e-09	5.58224e-07	7.96759	AKT1;BAX;CASP9;MMP9;IL6;CASP3;MAPK8;FOXO1;CTNNB1;CYP1B1;BCL2L11;TNFSF10;TNFRSF10A
GO:0006919	activation of cysteine-type endopeptidase activity involved in apoptotic process	biological_process	8	91	86	18684	9.00456e-09	5.67587e-07	19.0994	BAX;CASP9;XDH;PPARG;CFLAR;TNFSF10;TNFRSF10A;TRAF2
GO:0034614	cellular response to reactive oxygen species	biological_process	6	91	35	18684	1.63631e-08	9.53984e-07	35.1975	AKT1;MMP2;MMP9;MAPK3;MAPK1;MAPK8
GO:0001934	positive regulation of protein phosphorylation	biological_process	10	91	179	18684	1.66481e-08	9.53984e-07	11.4703	AKT1;VEGFA;CCND1;MMP9;MAPK3;IL1B;PECAM1;HGF;NTRK1;ADIPOR2
GO:0046627	negative regulation of insulin receptor signaling pathway	biological_process	6	91	36	18684	1.95592e-08	1.05676e-06	34.2198	RELA;IL1B;PRKCD;PRKCB;PTPN1;IRS1
GO:0006974	cellular response to DNA damage stimulus	biological_process	11	91	243	18684	2.72092e-08	1.42924e-06	9.29426	AKT1;CCND1;BCL2;CDKN1A;CASP9;MAPK1;CASP3;FOXO1;MYC;BRCA1;DDIT3
GO:0045471	response to ethanol	biological_process	8	91	102	18684	3.4932e-08	1.78531e-06	16.1034	CCND1;CAT;VCAM1;SLC2A4;PPARA;SREBF1;ADIPOR2;SPARC
GO:0042593	glucose homeostasis	biological_process	8	91	103	18684	3.77241e-08	1.87727e-06	15.9471	STAT3;AKT1;IL6;PPARG;SLC2A4;ADIPOR1;ADIPOR2;IRS1
GO:0071222	cellular response to lipopolysaccharide	biological_process	9	91	150	18684	4.87268e-08	2.36262e-06	12.3191	RELA;IL10;IL6;MAPK8;IL1B;CXCL8;IL1A;CD80;NR1H3
GO:0034097	response to cytokine	biological_process	6	91	42	18684	5.14574e-08	2.43265e-06	29.3312	RELA;BCL2;BCL2L1;STAT1;PTGES;SPARC
GO:0034198	cellular response to amino acid starvation	biological_process	6	91	45	18684	7.89671e-08	3.64212e-06	27.3758	CDKN1A;MAPK3;MAPK1;MAPK8;MTOR;EIF2S1
GO:0051092	positive regulation of NF-kappaB transcription factor activity	biological_process	9	91	160	18684	8.50309e-08	3.82842e-06	11.5492	RELA;STAT3;IL6;CAT;IL1B;PRKCB;NTRK1;CFLAR;TRAF2
GO:0071398	cellular response to fatty acid	biological_process	5	91	24	18684	9.68918e-08	4.15587e-06	42.7747	EDN1;CCNB1;SREBF1;ADIPOR2;IRS1
GO:0010507	negative regulation of autophagy	biological_process	6	91	47	18684	1.03292e-07	4.15587e-06	26.2109	STAT3;AKT1;BCL2;IL10;HGF;MTOR
GO:0043525	positive regulation of neuron apoptotic process	biological_process	6	91	47	18684	1.03292e-07	4.15587e-06	26.2109	BAX;CASP3;CTNNB1;DDIT3;BCL2L11;CDC42
GO:0042304	regulation of fatty acid biosynthetic process	biological_process	4	91	10	18684	1.08121e-07	4.25953e-06	82.1275	EIF6;PRKAG2;ADIPOR1;ADIPOR2
GO:0051384	response to glucocorticoid	biological_process	6	91	51	18684	1.70563e-07	6.58232e-06	24.1551	BCL2;IL10;IL6;CASP3;PAPPA;SPARC
GO:0035094	response to nicotine	biological_process	5	91	29	18684	2.65566e-07	9.65743e-06	35.3998	BCL2;MAPK1;CASP3;EDN1;VCAM1
GO:0045840	positive regulation of mitotic nuclear division	biological_process	5	91	29	18684	2.65566e-07	9.65743e-06	35.3998	EDN1;IL1B;IL1A;CD28;TGFA
GO:0008285	negative regulation of cell population proliferation	biological_process	12	91	385	18684	3.60097e-07	1.27478e-05	6.39954	CDKN1A;IL10;IL6;CTNNB1;IL1B;CXCL8;NOS3;CYP1B1;IL1A;NTRK1;KLF10;PTGES
GO:0036499	PERK-mediated unfolded protein response	biological_process	4	91	13	18684	3.64031e-07	1.27478e-05	63.175	CXCL8;DDIT3;NFE2L2;EIF2S1
GO:0006468	protein phosphorylation	biological_process	13	91	468	18684	4.19336e-07	1.44175e-05	5.7033	AKT1;CCND1;MAPK3;MAPK1;MAPK8;PRKCD;PRKCB;BIRC5;PRKAG2;CCNE1;NTRK1;JAK1;MTOR
GO:2001240	negative regulation of extrinsic apoptotic signaling pathway in absence of ligand	biological_process	5	91	32	18684	4.45173e-07	1.50325e-05	32.081	AKT1;BCL2;BCL2L1;IL1B;IL1A
GO:0070301	cellular response to hydrogen peroxide	biological_process	6	91	62	18684	5.57752e-07	1.81846e-05	19.8695	RELA;IL6;FOXO1;PRKCD;CYP1B1;NFE2L2
GO:0031663	lipopolysaccharide-mediated signaling pathway	biological_process	5	91	34	18684	6.10426e-07	1.93532e-05	30.1939	AKT1;MAPK3;MAPK1;NFKBIA;IL1B
GO:0042752	regulation of circadian rhythm	biological_process	6	91	63	18684	6.14063e-07	1.93532e-05	19.5542	MAPK8;PPARG;PPARA;KLF10;MTOR;NR1H3
GO:0032270	positive regulation of cellular protein metabolic process	biological_process	4	91	15	18684	6.89805e-07	2.06391e-05	54.7516	AKT1;NFKBIA;AGTR1;NR1H3
GO:0030522	intracellular receptor signaling pathway	biological_process	5	91	35	18684	7.09436e-07	2.06391e-05	29.3312	STAT3;AHR;PPARA;SREBF1;NR1H3
GO:0045429	positive regulation of nitric oxide biosynthetic process	biological_process	5	91	35	18684	7.09436e-07	2.06391e-05	29.3312	PTGS2;AKT1;EDN1;IL1B;MTOR
GO:2001244	positive regulation of intrinsic apoptotic signaling pathway	biological_process	5	91	35	18684	7.09436e-07	2.06391e-05	29.3312	BCL2;BCL2L1;BAX;DDIT3;BCL2L11
GO:0018107	peptidyl-threonine phosphorylation	biological_process	6	91	65	18684	7.40694e-07	2.1222e-05	18.9525	AKT1;BCL2;MAPK1;MAPK8;PRKCD;MTOR
GO:0001666	response to hypoxia	biological_process	8	91	153	18684	8.04944e-07	2.27186e-05	10.7356	VEGFA;PLAU;MMP2;CASP3;CAT;CYP1A1;VCAM1;PPARA
GO:0001516	prostaglandin biosynthetic process	biological_process	4	91	16	18684	9.16318e-07	2.54817e-05	51.3297	PTGS1;PTGS2;EDN1;PTGES
GO:0071276	cellular response to cadmium ion	biological_process	5	91	37	18684	9.45308e-07	2.59069e-05	27.7458	AKT1;MMP9;MAPK3;MAPK1;MAPK8
GO:1902041	regulation of extrinsic apoptotic signaling pathway via death domain receptors	biological_process	4	91	17	18684	1.1938e-06	3.22497e-05	48.3103	CFLAR;TNFSF10;TNFRSF10A;TRAF2
GO:0071407	cellular response to organic cyclic compound	biological_process	5	91	39	18684	1.23907e-06	3.29506e-05	26.3229	AKT1;CYP1A1;IL1B;CYP1B1;CCNB1
GO:0045727	positive regulation of translation	biological_process	6	91	71	18684	1.2546e-06	3.29506e-05	17.3509	EIF6;MAPK3;MAPK1;IL6;MTOR;CD28
GO:0051591	response to cAMP	biological_process	5	91	40	18684	1.41066e-06	3.63848e-05	25.6648	RELA;STAT1;SREBF1;BSG;SPARC
GO:0018105	peptidyl-serine phosphorylation	biological_process	8	91	165	18684	1.42384e-06	3.63848e-05	9.95485	AKT1;BCL2;MAPK3;MAPK1;MAPK8;PRKCD;PRKCB;MTOR
GO:0032091	negative regulation of protein binding	biological_process	6	91	73	18684	1.47964e-06	3.73065e-05	16.8755	AKT1;CDKN1A;BAX;MAPK8;PRKCD;PPARA
GO:0070102	interleukin-6-mediated signaling pathway	biological_process	4	91	18	18684	1.52918e-06	3.80484e-05	45.6264	STAT3;IL6;STAT1;JAK1
GO:0007166	cell surface receptor signaling pathway	biological_process	9	91	227	18684	1.62606e-06	3.99334e-05	8.14039	MAPK3;MAPK1;EDN1;PECAM1;CD80;TNFSF10;TNFRSF10A;BSG;CD28
GO:0035556	intracellular signal transduction	biological_process	11	91	372	18684	1.91533e-06	4.58466e-05	6.07125	AKT1;MAPK3;MAPK1;MAPK8;PRKCD;CXCL8;PRKCB;PRKAG2;CD80;JAK1;TGFA
GO:0010165	response to X-ray	biological_process	4	91	20	18684	2.40322e-06	5.47529e-05	41.0637	CCND1;CDKN1A;CASP3;BRCA2
GO:0014823	response to activity	biological_process	5	91	45	18684	2.56951e-06	5.78446e-05	22.8132	IL10;IL6;CAT;EDN1;MTOR
GO:0043434	response to peptide hormone	biological_process	5	91	46	18684	2.87184e-06	6.28416e-05	22.3172	STAT3;STAT1;IRS1;BSG;SPARC
GO:0050727	regulation of inflammatory response	biological_process	6	91	82	18684	2.93867e-06	6.28416e-05	15.0233	PTGS2;RELA;SELE;AGTR1;CCR2;PTGES
GO:0001782	B cell homeostasis	biological_process	4	91	21	18684	2.95764e-06	6.28416e-05	39.1083	BCL2;BAX;CASP3;BCL2L11
GO:0032094	response to food	biological_process	4	91	21	18684	2.95764e-06	6.28416e-05	39.1083	AKT1;CYP1A1;MPO;SREBF1
GO:0050999	regulation of nitric-oxide synthase activity	biological_process	4	91	21	18684	2.95764e-06	6.28416e-05	39.1083	AKT1;IL1B;NOS3;IL1A
GO:0051781	positive regulation of cell division	biological_process	5	91	47	18684	3.20142e-06	6.72655e-05	21.8424	VEGFA;CAT;IL1B;IL1A;TGFA
GO:0019233	sensory perception of pain	biological_process	5	91	48	18684	3.56001e-06	7.39778e-05	21.3874	MAPK3;MAPK1;EDN1;CCR2;PTGES
GO:0050731	positive regulation of peptidyl-tyrosine phosphorylation	biological_process	6	91	85	18684	3.62775e-06	7.4566e-05	14.4931	VEGFA;IL6;PECAM1;HGF;CD80;MTOR
GO:0019217	regulation of fatty acid metabolic process	biological_process	3	91	7	18684	3.85705e-06	7.75924e-05	87.9937	PRKAG2;PPARA;SREBF1
GO:1903896	positive regulation of IRE1-mediated unfolded protein response	biological_process	3	91	7	18684	3.85705e-06	7.75924e-05	87.9937	BAX;PTPN1;BCL2L11
GO:0042060	wound healing	biological_process	6	91	88	18684	4.44296e-06	8.84382e-05	13.999	CDKN1A;CASP3;PPARA;CFLAR;MTOR;SPARC
GO:0050728	negative regulation of inflammatory response	biological_process	6	91	90	18684	5.06481e-06	9.87377e-05	13.6879	IL10;PPARG;PRKCD;HGF;PPARA;NR1H3
GO:0034644	cellular response to UV	biological_process	5	91	52	18684	5.32123e-06	0.000102678	19.7422	BAX;CASP9;MYC;PRKCD;EIF2S1
GO:0033129	positive regulation of histone phosphorylation	biological_process	3	91	8	18684	6.1495e-06	0.000114181	76.9945	MAPK3;IL1B;CCNB1
GO:0038114	interleukin-21-mediated signaling pathway	biological_process	3	91	8	18684	6.1495e-06	0.000114181	76.9945	STAT3;STAT1;JAK1
GO:0044321	response to leptin	biological_process	3	91	8	18684	6.1495e-06	0.000114181	76.9945	STAT3;CCND1;EDN1
GO:0097194	execution phase of apoptosis	biological_process	4	91	25	18684	6.15887e-06	0.000114181	32.851	AKT1;CASP9;CASP3;CFLAR
GO:0048661	positive regulation of smooth muscle cell proliferation	biological_process	5	91	54	18684	6.42563e-06	0.00011797	19.011	AKT1;IL6;STAT1;EDN1;MTOR
GO:0010629	negative regulation of gene expression	biological_process	8	91	203	18684	6.64475e-06	0.00012082	8.09138	AKT1;VEGFA;CDKN1A;XDH;CXCL8;CCNB1;ADIPOR2;CD28
GO:0010332	response to gamma radiation	biological_process	4	91	26	18684	7.25161e-06	0.000130598	31.5875	BCL2;BAX;MYC;BRCA2
GO:0032869	cellular response to insulin stimulus	biological_process	6	91	97	18684	7.8223e-06	0.000139547	12.7001	AKT1;FOXO1;PPARG;SLC2A4;IRS1;CFLAR
GO:0042981	regulation of apoptotic process	biological_process	8	91	209	18684	8.22509e-06	0.000144485	7.85909	AKT1;BAX;STAT1;BRCA1;BIRC5;BCL2L11;TNFRSF10A;TRAF2
GO:0032757	positive regulation of interleukin-8 production	biological_process	5	91	57	18684	8.4102e-06	0.000144485	18.0104	RELA;STAT3;IL6;IL1B;DDIT3
GO:0043200	response to amino acid	biological_process	4	91	27	18684	8.48112e-06	0.000144485	30.4176	RELA;CASP3;EDN1;MTOR
GO:0090200	positive regulation of release of cytochrome c from mitochondria	biological_process	4	91	27	18684	8.48112e-06	0.000144485	30.4176	BAX;MMP9;BCL2L11;TNFSF10
GO:2000379	positive regulation of reactive oxygen species metabolic process	biological_process	4	91	27	18684	8.48112e-06	0.000144485	30.4176	CDKN1A;XDH;NFE2L2;AGTR1
GO:0010887	negative regulation of cholesterol storage	biological_process	3	91	9	18684	9.19169e-06	0.000147301	68.4396	PPARG;PPARA;NR1H3
GO:0010888	negative regulation of lipid storage	biological_process	3	91	9	18684	9.19169e-06	0.000147301	68.4396	IL6;NFKBIA;CRP
GO:0032308	positive regulation of prostaglandin secretion	biological_process	3	91	9	18684	9.19169e-06	0.000147301	68.4396	EDN1;IL1B;PTGES
GO:0038113	interleukin-9-mediated signaling pathway	biological_process	3	91	9	18684	9.19169e-06	0.000147301	68.4396	STAT3;STAT1;JAK1
GO:1904385	cellular response to angiotensin	biological_process	3	91	9	18684	9.19169e-06	0.000147301	68.4396	RELA;PRKCD;NFE2L2
GO:0007165	signal transduction	biological_process	17	91	1038	18684	9.35957e-06	0.000148731	3.36264	STAT3;AKT1;PLAU;MAPK1;PPARG;IL1B;PRKCD;CXCL8;PRKCB;PECAM1;IRS1;PTGES;TNFSF10;TNFRSF10A;TRAF2;TGFA;CD320
GO:0035924	cellular response to vascular endothelial growth factor stimulus	biological_process	4	91	28	18684	9.85787e-06	0.000154252	29.3312	RELA;AKT1;VEGFA;VCAM1
GO:0042102	positive regulation of T cell proliferation	biological_process	5	91	59	18684	9.97905e-06	0.000154675	17.3999	IL6;IL1B;VCAM1;CD80;CD28
GO:0042127	regulation of cell population proliferation	biological_process	7	91	159	18684	1.25905e-05	0.000193566	9.03919	PTGS1;STAT3;PLAU;NFKBIA;STAT1;BRCA1;AGTR1
GO:0006367	transcription initiation from RNA polymerase II promoter	biological_process	7	91	160	18684	1.31149e-05	0.000198402	8.98269	CCND1;CDKN1A;BAX;PPARG;CCNB1;PPARA;NR1H3
GO:0000122	negative regulation of transcription by RNA polymerase II	biological_process	15	91	852	18684	1.45465e-05	0.000218312	3.61477	NCOA2;RELA;STAT3;VEGFA;CCND1;STAT1;EDN1;PPARG;MYC;DDIT3;PPARA;CCNE1;KLF10;SREBF1;NR1H3
GO:0046427	positive regulation of receptor signaling pathway via JAK-STAT	biological_process	4	91	31	18684	1.49809e-05	0.000221319	26.4927	IL10;IL6;CYP1B1;ADIPOR1
GO:0030335	positive regulation of cell migration	biological_process	8	91	228	18684	1.54807e-05	0.000226621	7.20416	STAT3;VEGFA;PLAU;MMP9;EDN1;IL1B;PECAM1;HGF
GO:0016032	viral process	biological_process	11	91	464	18684	1.55794e-05	0.000226621	4.86747	RELA;STAT3;BAX;MAPK3;MAPK1;NFKBIA;STAT1;CTNNB1;NFE2L2;CFLAR;CCR2
GO:1904707	positive regulation of vascular associated smooth muscle cell proliferation	biological_process	4	91	32	18684	1.70574e-05	0.000246226	25.6648	MMP2;MMP9;IL10;EDN1
GO:0019371	cyclooxygenase pathway	biological_process	3	91	11	18684	1.79279e-05	0.000251124	55.996	PTGS1;PTGS2;PTGES
GO:0070106	interleukin-27-mediated signaling pathway	biological_process	3	91	11	18684	1.79279e-05	0.000251124	55.996	STAT3;STAT1;JAK1
GO:0070757	interleukin-35-mediated signaling pathway	biological_process	3	91	11	18684	1.79279e-05	0.000251124	55.996	STAT3;STAT1;JAK1
GO:0150077	regulation of neuroinflammatory response	biological_process	3	91	11	18684	1.79279e-05	0.000251124	55.996	PTGS2;MMP9;IL6
GO:0007566	embryo implantation	biological_process	4	91	33	18684	1.93381e-05	0.000264987	24.8871	MMP2;MMP9;IL1B;BSG
GO:0070059	intrinsic apoptotic signaling pathway in response to endoplasmic reticulum stress	biological_process	4	91	33	18684	1.93381e-05	0.000264987	24.8871	BCL2;BAX;DDIT3;TRAF2
GO:0009267	cellular response to starvation	biological_process	5	91	69	18684	2.15598e-05	0.000293306	14.8782	FOXO1;PPARA;KLF10;SREBF1;MTOR
GO:0008284	positive regulation of cell population proliferation	biological_process	11	91	484	18684	2.3007e-05	0.000310199	4.66633	RELA;AKT1;VEGFA;BCL2;IL6;EDN1;MYC;IL1B;BIRC5;IRS1;TGFA
GO:0060326	cell chemotaxis	biological_process	5	91	70	18684	2.31296e-05	0.000310199	14.6656	VCAM1;PRKCD;HGF;AGTR1;CCR2
GO:0034976	response to endoplasmic reticulum stress	biological_process	5	91	74	18684	3.03171e-05	0.000391605	13.8729	CXCL8;DDIT3;EIF2S1;BCL2L11;TRAF2
GO:0071260	cellular response to mechanical stimulus	biological_process	5	91	74	18684	3.03171e-05	0.000391605	13.8729	AKT1;MAPK3;MAPK8;IL1B;TNFRSF10A
GO:0032733	positive regulation of interleukin-10 production	biological_process	4	91	37	18684	3.07507e-05	0.000391605	22.1966	STAT3;IL6;HGF;CD28
GO:0046326	positive regulation of glucose import	biological_process	4	91	37	18684	3.07507e-05	0.000391605	22.1966	AKT1;NFE2L2;ADIPOR2;IRS1
GO:0019395	fatty acid oxidation	biological_process	3	91	13	18684	3.08562e-05	0.000391605	47.3812	PPARG;ADIPOR1;ADIPOR2
GO:0055093	response to hyperoxia	biological_process	3	91	13	18684	3.08562e-05	0.000391605	47.3812	CDKN1A;CAT;CYP1A1
GO:0043536	positive regulation of blood vessel endothelial cell migration	biological_process	4	91	38	18684	3.42409e-05	0.000428804	21.6125	AKT1;VEGFA;NOS3;NFE2L2
GO:0019722	calcium-mediated signaling	biological_process	5	91	77	18684	3.67604e-05	0.000454339	13.3324	EDN1;SELE;CXCL8;AGTR1;CCR2
GO:0007050	cell cycle arrest	biological_process	6	91	128	18684	3.8053e-05	0.000467262	9.62431	CDKN1A;MYC;CXCL8;DDIT3;PRKAG2;MTOR
GO:0006978	DNA damage response, signal transduction by p53 class mediator resulting in transcription of p21 class mediator	biological_process	3	91	14	18684	3.91331e-05	0.000474363	43.9969	CDKN1A;BRCA1;BRCA2
GO:0008631	intrinsic apoptotic signaling pathway in response to oxidative stress	biological_process	3	91	14	18684	3.91331e-05	0.000474363	43.9969	BCL2;PRKCD;CYP1B1
GO:0007507	heart development	biological_process	7	91	191	18684	4.09957e-05	0.000493777	7.52477	CDKN1A;CASP3;EDN1;PPARG;PPARA;ADIPOR2;SPARC
GO:0000165	MAPK cascade	biological_process	8	91	262	18684	4.18245e-05	0.000497325	6.26927	MAPK3;MAPK1;MYC;IL1B;HGF;JAK1;IRS1;TGFA
GO:1902895	positive regulation of pri-miRNA transcription by RNA polymerase II	biological_process	4	91	40	18684	4.20794e-05	0.000497325	20.5319	RELA;STAT3;IL10;PPARG
GO:0032570	response to progesterone	biological_process	4	91	41	18684	4.64555e-05	0.000542267	20.0311	NCOA2;RELA;SREBF1;NR1H3
GO:0008637	apoptotic mitochondrial changes	biological_process	3	91	15	18684	4.87439e-05	0.000555269	41.0637	AKT1;BCL2L1;BAX
GO:0035729	cellular response to hepatocyte growth factor stimulus	biological_process	3	91	15	18684	4.87439e-05	0.000555269	41.0637	RELA;IL10;HGF
GO:0060252	positive regulation of glial cell proliferation	biological_process	3	91	15	18684	4.87439e-05	0.000555269	41.0637	IL6;IL1B;MTOR
GO:0071732	cellular response to nitric oxide	biological_process	3	91	15	18684	4.87439e-05	0.000555269	41.0637	FOXO1;CFLAR;TRAF2
GO:0008286	insulin receptor signaling pathway	biological_process	5	91	83	18684	5.27945e-05	0.00059781	12.3686	AKT1;FOXO1;PTPN1;SREBF1;IRS1
GO:0010718	positive regulation of epithelial to mesenchymal transition	biological_process	4	91	43	18684	5.61924e-05	0.000625058	19.0994	IL6;CTNNB1;IL1B;MTOR
GO:0045454	cell redox homeostasis	biological_process	4	91	43	18684	5.61924e-05	0.000625058	19.0994	NOS3;DDIT3;MPO;NFE2L2
GO:0048538	thymus development	biological_process	4	91	43	18684	5.61924e-05	0.000625058	19.0994	BCL2;MAPK3;MAPK1;BCL2L11
GO:0006809	nitric oxide biosynthetic process	biological_process	3	91	16	18684	5.9781e-05	0.000657244	38.4973	AKT1;NOS3;CYP1B1
GO:0035994	response to muscle stretch	biological_process	3	91	16	18684	5.9781e-05	0.000657244	38.4973	RELA;NFKBIA;EDN1
GO:0016525	negative regulation of angiogenesis	biological_process	5	91	87	18684	6.61678e-05	0.00071499	11.7999	STAT1;PPARG;CTNNB1;CCR2;SPARC
GO:0045892	negative regulation of transcription, DNA-templated	biological_process	11	91	548	18684	7.09073e-05	0.000758081	4.12136	RELA;RUNX1T1;FOXO1;PPARG;CTNNB1;BRCA1;XRCC6;BIRC5;DDIT3;AHR;KLF10
GO:0035066	positive regulation of histone acetylation	biological_process	3	91	17	18684	7.23354e-05	0.000758081	36.2327	MAPK3;IL1B;BRCA1
GO:0046889	positive regulation of lipid biosynthetic process	biological_process	3	91	17	18684	7.23354e-05	0.000758081	36.2327	AKT1;PPARA;MTOR
GO:0070542	response to fatty acid	biological_process	3	91	17	18684	7.23354e-05	0.000758081	36.2327	CAT;FOXO1;PON1
GO:0090201	negative regulation of release of cytochrome c from mitochondria	biological_process	3	91	17	18684	7.23354e-05	0.000758081	36.2327	AKT1;BCL2L1;HGF
GO:0009755	hormone-mediated signaling pathway	biological_process	4	91	46	18684	7.34795e-05	0.000758081	17.8538	PPARG;PPARA;ADIPOR1;ADIPOR2
GO:0045599	negative regulation of fat cell differentiation	biological_process	4	91	46	18684	7.34795e-05	0.000758081	17.8538	IL6;RUNX1T1;FOXO1;DDIT3
GO:0051898	negative regulation of protein kinase B signaling	biological_process	4	91	46	18684	7.34795e-05	0.000758081	17.8538	AKT1;XDH;DDIT3;PPARA
GO:0032355	response to estradiol	biological_process	5	91	89	18684	7.37636e-05	0.000758081	11.5348	STAT3;CCND1;CASP3;CAT;CTNNB1
GO:0019216	regulation of lipid metabolic process	biological_process	5	91	91	18684	8.20142e-05	0.000838318	11.2812	NCOA2;PPARG;CYP1A1;PPARA;ADIPOR1
GO:0033189	response to vitamin A	biological_process	3	91	18	18684	8.64967e-05	0.000870028	34.2198	CAT;PPARG;CYP1A1
GO:0030968	endoplasmic reticulum unfolded protein response	biological_process	4	91	48	18684	8.69677e-05	0.000870137	17.1099	CCND1;PTPN1;DDIT3;NFE2L2
GO:0070498	interleukin-1-mediated signaling pathway	biological_process	5	91	95	18684	0.000100633	0.000996317	10.8062	RELA;MAPK3;NFKBIA;IL1B;IL1A
GO:0002053	positive regulation of mesenchymal cell proliferation	biological_process	3	91	19	18684	0.000102353	0.00100285	32.4187	VEGFA;STAT1;MYC
GO:1904706	negative regulation of vascular associated smooth muscle cell proliferation	biological_process	3	91	19	18684	0.000102353	0.00100285	32.4187	CDKN1A;IL10;PPARG
GO:0006979	response to oxidative stress	biological_process	5	91	98	18684	0.000116606	0.0011366	10.4754	PTGS1;PTGS2;AKT1;MAPK8;MPO
GO:0009612	response to mechanical stimulus	biological_process	4	91	52	18684	0.000119217	0.00114022	15.7937	MAPK8;PPARG;CCNB1;MPO
GO:0031295	T cell costimulation	biological_process	4	91	52	18684	0.000119217	0.00114022	15.7937	AKT1;CD80;CDC42;CD28
GO:0046697	decidualization	biological_process	3	91	20	18684	0.000119991	0.00114022	30.7978	MAPK3;MAPK1;BSG
GO:0010875	positive regulation of cholesterol efflux	biological_process	3	91	21	18684	0.000139497	0.00130588	29.3312	NFKBIA;PON1;NR1H3
GO:1903672	positive regulation of sprouting angiogenesis	biological_process	3	91	21	18684	0.000139497	0.00130588	29.3312	VEGFA;IL10;JAK1
GO:0030168	platelet activation	biological_process	5	91	102	18684	0.000140847	0.00131203	10.0646	MAPK3;MAPK1;IL6;PRKCD;PRKCB
GO:0000079	regulation of cyclin-dependent protein serine/threonine kinase activity	biological_process	4	91	55	18684	0.000148524	0.00137676	14.9323	CCND1;CDKN1A;CCNB1;CCNE1
GO:0051897	positive regulation of protein kinase B signaling	biological_process	6	91	164	18684	0.000150278	0.00138623	7.51166	HGF;CD80;IRS1;MTOR;CD28;TGFA
GO:0010468	regulation of gene expression	biological_process	7	91	236	18684	0.000154333	0.00141672	6.08996	BCL2;MAPK3;MAPK1;IL10;MAPK8;MYC;AHR
GO:0001836	release of cytochrome c from mitochondria	biological_process	3	91	22	18684	0.000160954	0.00144935	27.998	BCL2;BCL2L1;BAX
GO:0007569	cell aging	biological_process	3	91	22	18684	0.000160954	0.00144935	27.998	BCL2;MTOR;BRCA2
GO:0030225	macrophage differentiation	biological_process	3	91	22	18684	0.000160954	0.00144935	27.998	VEGFA;MMP9;CDC42
GO:2001243	negative regulation of intrinsic apoptotic signaling pathway	biological_process	3	91	22	18684	0.000160954	0.00144935	27.998	BCL2;BCL2L1;MMP9
GO:0007611	learning or memory	biological_process	4	91	58	18684	0.000182718	0.00161458	14.1599	MAPK1;CASP3;SLC2A4;NTRK1
GO:0043627	response to estrogen	biological_process	4	91	58	18684	0.000182718	0.00161458	14.1599	CCND1;MAPK1;PPARG;BRCA1
GO:0031018	endocrine pancreas development	biological_process	3	91	23	18684	0.000184446	0.00161475	26.7807	AKT1;IL6;FOXO1
GO:0044772	mitotic cell cycle phase transition	biological_process	3	91	23	18684	0.000184446	0.00161475	26.7807	CCND1;CCNB1;CCNE1
GO:0035690	cellular response to drug	biological_process	4	91	60	18684	0.000208455	0.00181653	13.6879	EDN1;MYC;IL1B;NFE2L2
GO:0006508	proteolysis	biological_process	9	91	421	18684	0.000210791	0.00182847	4.38924	CASP9;PLAU;MMP2;MMP9;CASP3;HGF;PLAT;CFLAR;PAPPA
GO:0010595	positive regulation of endothelial cell migration	biological_process	4	91	61	18684	0.000222257	0.0018621	13.4635	AKT1;VEGFA;EDN1;SPARC
GO:0003100	regulation of systemic arterial blood pressure by endothelin	biological_process	2	91	5	18684	0.000232394	0.0018621	82.1275	EDN1;NOS3
GO:0010829	negative regulation of glucose transmembrane transport	biological_process	2	91	5	18684	0.000232394	0.0018621	82.1275	IL1B;PRKCB
GO:0010891	negative regulation of sequestering of triglyceride	biological_process	2	91	5	18684	0.000232394	0.0018621	82.1275	PPARG;PPARA
GO:0014042	positive regulation of neuron maturation	biological_process	2	91	5	18684	0.000232394	0.0018621	82.1275	BCL2;MTOR
GO:0031622	positive regulation of fever generation	biological_process	2	91	5	18684	0.000232394	0.0018621	82.1275	PTGS2;IL1B
GO:0033591	response to L-ascorbic acid	biological_process	2	91	5	18684	0.000232394	0.0018621	82.1275	CAT;SPARC
GO:0035696	monocyte extravasation	biological_process	2	91	5	18684	0.000232394	0.0018621	82.1275	PECAM1;CCR2
GO:0045923	positive regulation of fatty acid metabolic process	biological_process	2	91	5	18684	0.000232394	0.0018621	82.1275	PPARG;PPARA
GO:0060137	maternal process involved in parturition	biological_process	2	91	5	18684	0.000232394	0.0018621	82.1275	EDN1;CYP1A1
GO:0060440	trachea formation	biological_process	2	91	5	18684	0.000232394	0.0018621	82.1275	MAPK3;MAPK1
GO:0070242	thymocyte apoptotic process	biological_process	2	91	5	18684	0.000232394	0.0018621	82.1275	BAX;BCL2L11
GO:0071681	cellular response to indole-3-methanol	biological_process	2	91	5	18684	0.000232394	0.0018621	82.1275	CTNNB1;BRCA1
GO:0072584	caveolin-mediated endocytosis	biological_process	2	91	5	18684	0.000232394	0.0018621	82.1275	MAPK3;MAPK1
GO:0072655	establishment of protein localization to mitochondrion	biological_process	2	91	5	18684	0.000232394	0.0018621	82.1275	AKT1;DDIT3
GO:0120041	positive regulation of macrophage proliferation	biological_process	2	91	5	18684	0.000232394	0.0018621	82.1275	MAPK3;MAPK1
GO:0030163	protein catabolic process	biological_process	3	91	25	18684	0.000237857	0.00187411	24.6382	AKT1;MTOR;TRAF2
GO:0043029	T cell homeostasis	biological_process	3	91	25	18684	0.000237857	0.00187411	24.6382	BCL2;CASP3;BCL2L11
GO:0048873	homeostasis of number of cells within a tissue	biological_process	3	91	25	18684	0.000237857	0.00187411	24.6382	BCL2;BAX;NOS3
GO:0097190	apoptotic signaling pathway	biological_process	4	91	63	18684	0.000251818	0.00197589	13.0361	BAX;CASP3;CFLAR;CD28
GO:0007249	I-kappaB kinase/NF-kappaB signaling	biological_process	4	91	64	18684	0.000267612	0.00205962	12.8324	RELA;AKT1;NFKBIA;TRAF2
GO:0007584	response to nutrient	biological_process	4	91	64	18684	0.000267612	0.00205962	12.8324	PPARG;VCAM1;ADIPOR2;MTOR
GO:0046677	response to antibiotic	biological_process	3	91	26	18684	0.000267936	0.00205962	23.6906	CASP3;CYP1A1;JAK1
GO:0051403	stress-activated MAPK cascade	biological_process	3	91	26	18684	0.000267936	0.00205962	23.6906	MAPK3;MAPK1;MAPK8
GO:1900745	positive regulation of p38MAPK cascade	biological_process	3	91	26	18684	0.000267936	0.00205962	23.6906	VEGFA;XDH;IL1B
GO:0030308	negative regulation of cell growth	biological_process	5	91	120	18684	0.000300878	0.00229419	8.55495	BCL2;CDKN1A;PPARG;ADIPOR1;ADIPOR2
GO:0008217	regulation of blood pressure	biological_process	4	91	67	18684	0.000319262	0.0024246	12.2578	PTGS1;PTGS2;PPARG;NOS3
GO:0001569	branching involved in blood vessel morphogenesis	biological_process	3	91	28	18684	0.000335229	0.00251555	21.9984	VEGFA;EDN1;CTNNB1
GO:0045737	positive regulation of cyclin-dependent protein serine/threonine kinase activity	biological_process	3	91	28	18684	0.000335229	0.00251555	21.9984	AKT1;CCND1;CCNB1
GO:0051090	regulation of DNA-binding transcription factor activity	biological_process	3	91	28	18684	0.000335229	0.00251555	21.9984	MAPK3;MAPK1;MAPK8
GO:0001844	protein insertion into mitochondrial membrane involved in apoptotic signaling pathway	biological_process	2	91	6	18684	0.000347485	0.00253704	68.4396	BAX;BCL2L11
GO:0035234	ectopic germ cell programmed cell death	biological_process	2	91	6	18684	0.000347485	0.00253704	68.4396	BAX;IL1A
GO:0042473	outer ear morphogenesis	biological_process	2	91	6	18684	0.000347485	0.00253704	68.4396	MAPK3;MAPK1
GO:0046321	positive regulation of fatty acid oxidation	biological_process	2	91	6	18684	0.000347485	0.00253704	68.4396	PPARG;PPARA
GO:0061419	positive regulation of transcription from RNA polymerase II promoter in response to hypoxia	biological_process	2	91	6	18684	0.000347485	0.00253704	68.4396	VEGFA;NFE2L2
GO:1903038	negative regulation of leukocyte cell-cell adhesion	biological_process	2	91	6	18684	0.000347485	0.00253704	68.4396	AKT1;PPARA
GO:1903721	positive regulation of I-kappaB phosphorylation	biological_process	2	91	6	18684	0.000347485	0.00253704	68.4396	AKT1;TRAF2
GO:0000187	activation of MAPK activity	biological_process	5	91	124	18684	0.000350079	0.00254615	8.27898	MAPK3;MAPK1;IL1B;HGF;TGFA
GO:0007159	leukocyte cell-cell adhesion	biological_process	3	91	29	18684	0.000372594	0.00265878	21.2399	SELE;VCAM1;PECAM1
GO:0051881	regulation of mitochondrial membrane potential	biological_process	3	91	29	18684	0.000372594	0.00265878	21.2399	BCL2;BCL2L1;BAX
GO:0070371	ERK1 and ERK2 cascade	biological_process	3	91	29	18684	0.000372594	0.00265878	21.2399	MAPK3;MAPK1;MYC
GO:0001938	positive regulation of endothelial cell proliferation	biological_process	4	91	70	18684	0.000377693	0.00267497	11.7325	AKT1;VEGFA;IL10;MTOR
GO:0060333	interferon-gamma-mediated signaling pathway	biological_process	4	91	70	18684	0.000377693	0.00267497	11.7325	STAT1;VCAM1;PRKCD;JAK1
GO:0038096	Fc-gamma receptor signaling pathway involved in phagocytosis	biological_process	4	91	71	18684	0.000398762	0.00281365	11.5672	MAPK3;MAPK1;PRKCD;CDC42
GO:0001937	negative regulation of endothelial cell proliferation	biological_process	3	91	30	18684	0.000412539	0.00285755	20.5319	XDH;STAT1;SPARC
GO:0008625	extrinsic apoptotic signaling pathway via death domain receptors	biological_process	3	91	30	18684	0.000412539	0.00285755	20.5319	BCL2;BAX;TNFRSF10A
GO:0038111	interleukin-7-mediated signaling pathway	biological_process	3	91	30	18684	0.000412539	0.00285755	20.5319	STAT3;JAK1;IRS1
GO:0043542	endothelial cell migration	biological_process	3	91	30	18684	0.000412539	0.00285755	20.5319	STAT1;NOS3;CYP1B1
GO:1900087	positive regulation of G1/S transition of mitotic cell cycle	biological_process	3	91	30	18684	0.000412539	0.00285755	20.5319	AKT1;CCND1;CYP1A1
GO:0016241	regulation of macroautophagy	biological_process	4	91	72	18684	0.000420658	0.00290315	11.4066	CASP3;MAPK8;PRKAG2;MTOR
GO:0006606	protein import into nucleus	biological_process	4	91	73	18684	0.000443398	0.00303792	11.2503	STAT3;AKT1;CDKN1A;NFKBIA
GO:0050900	leukocyte migration	biological_process	5	91	131	18684	0.000450553	0.0030412	7.83659	MMP9;SELE;PECAM1;TNFRSF10A;BSG
GO:0007259	receptor signaling pathway via JAK-STAT	biological_process	3	91	31	18684	0.000455134	0.0030412	19.8695	STAT3;STAT1;CCR2
GO:0007281	germ cell development	biological_process	3	91	31	18684	0.000455134	0.0030412	19.8695	AKT1;BAX;MTOR
GO:0097421	liver regeneration	biological_process	3	91	31	18684	0.000455134	0.0030412	19.8695	CCND1;IL10;IL6
GO:0008635	activation of cysteine-type endopeptidase activity involved in apoptotic process by cytochrome c	biological_process	2	91	7	18684	0.000484936	0.00305671	58.6625	BAX;CASP9
GO:0010573	vascular endothelial growth factor production	biological_process	2	91	7	18684	0.000484936	0.00305671	58.6625	IL6;IL1B
GO:0010742	macrophage derived foam cell differentiation	biological_process	2	91	7	18684	0.000484936	0.00305671	58.6625	STAT1;PPARG
GO:0014909	smooth muscle cell migration	biological_process	2	91	7	18684	0.000484936	0.00305671	58.6625	PLAU;PLAT
GO:0030641	regulation of cellular pH	biological_process	2	91	7	18684	0.000484936	0.00305671	58.6625	MAPK3;MAPK1
GO:0031394	positive regulation of prostaglandin biosynthetic process	biological_process	2	91	7	18684	0.000484936	0.00305671	58.6625	PTGS2;IL1B
GO:0033211	adiponectin-activated signaling pathway	biological_process	2	91	7	18684	0.000484936	0.00305671	58.6625	ADIPOR1;ADIPOR2
GO:0033598	mammary gland epithelial cell proliferation	biological_process	2	91	7	18684	0.000484936	0.00305671	58.6625	CCND1;MAPK1
GO:0034351	negative regulation of glial cell apoptotic process	biological_process	2	91	7	18684	0.000484936	0.00305671	58.6625	PRKCD;TRAF2
GO:0060020	Bergmann glial cell differentiation	biological_process	2	91	7	18684	0.000484936	0.00305671	58.6625	MAPK3;MAPK1
GO:0060336	negative regulation of interferon-gamma-mediated signaling pathway	biological_process	2	91	7	18684	0.000484936	0.00305671	58.6625	PPARG;NR1H3
GO:0071455	cellular response to hyperoxia	biological_process	2	91	7	18684	0.000484936	0.00305671	58.6625	FOXO1;PPARG
GO:0072540	T-helper 17 cell lineage commitment	biological_process	2	91	7	18684	0.000484936	0.00305671	58.6625	STAT3;IL6
GO:0150078	positive regulation of neuroinflammatory response	biological_process	2	91	7	18684	0.000484936	0.00305671	58.6625	IL6;IL1B
GO:0070555	response to interleukin-1	biological_process	3	91	32	18684	0.000500452	0.00314404	19.2486	RELA;IL1B;SELE
GO:0043330	response to exogenous dsRNA	biological_process	3	91	33	18684	0.000548564	0.0034011	18.6653	MAPK3;MAPK1;NFKBIA
GO:0051973	positive regulation of telomerase activity	biological_process	3	91	33	18684	0.000548564	0.0034011	18.6653	MAPK3;MAPK1;MYC
GO:0098869	cellular oxidant detoxification	biological_process	4	91	79	18684	0.000598636	0.00366901	10.3959	PTGS1;PTGS2;CAT;PTGES
GO:0001974	blood vessel remodeling	biological_process	3	91	34	18684	0.000599538	0.00366901	18.1164	BAX;NOS3;CCR2
GO:0042100	B cell proliferation	biological_process	3	91	34	18684	0.000599538	0.00366901	18.1164	BCL2;IL10;PRKCD
GO:0045787	positive regulation of cell cycle	biological_process	3	91	34	18684	0.000599538	0.00366901	18.1164	CCND1;IL10;BCL2L11
GO:0031647	regulation of protein stability	biological_process	4	91	80	18684	0.000627816	0.00373868	10.2659	BCL2;MAPK1;CASP3;SREBF1
GO:0032088	negative regulation of NF-kappaB transcription factor activity	biological_process	4	91	80	18684	0.000627816	0.00373868	10.2659	NFKBIA;CAT;CYP1B1;DDIT3
GO:0001783	B cell apoptotic process	biological_process	2	91	8	18684	0.000644531	0.00373868	51.3297	BAX;BCL2L11
GO:0001955	blood vessel maturation	biological_process	2	91	8	18684	0.000644531	0.00373868	51.3297	MMP2;DDIT3
GO:0002237	response to molecule of bacterial origin	biological_process	2	91	8	18684	0.000644531	0.00373868	51.3297	IL10;CXCL8
GO:0007253	cytoplasmic sequestering of NF-kappaB	biological_process	2	91	8	18684	0.000644531	0.00373868	51.3297	IL10;NFKBIA
GO:0009308	amine metabolic process	biological_process	2	91	8	18684	0.000644531	0.00373868	51.3297	CYP1A1;VCAM1
GO:0010224	response to UV-B	biological_process	2	91	8	18684	0.000644531	0.00373868	51.3297	RELA;BCL2
GO:0010827	regulation of glucose transmembrane transport	biological_process	2	91	8	18684	0.000644531	0.00373868	51.3297	EDN1;PRKCB
GO:0032873	negative regulation of stress-activated MAPK cascade	biological_process	2	91	8	18684	0.000644531	0.00373868	51.3297	FOXO1;MYC
GO:0033210	leptin-mediated signaling pathway	biological_process	2	91	8	18684	0.000644531	0.00373868	51.3297	STAT3;ADIPOR1
GO:0034405	response to fluid shear stress	biological_process	2	91	8	18684	0.000644531	0.00373868	51.3297	AKT1;NOS3
GO:0061042	vascular wound healing	biological_process	2	91	8	18684	0.000644531	0.00373868	51.3297	VEGFA;ADIPOR2
GO:0061051	positive regulation of cell growth involved in cardiac muscle cell development	biological_process	2	91	8	18684	0.000644531	0.00373868	51.3297	EDN1;MTOR
GO:0070431	nucleotide-binding oligomerization domain containing 2 signaling pathway	biological_process	2	91	8	18684	0.000644531	0.00373868	51.3297	RELA;NFKBIA
GO:2000641	regulation of early endosome to late endosome transport	biological_process	2	91	8	18684	0.000644531	0.00373868	51.3297	MAPK3;MAPK1
GO:0050729	positive regulation of inflammatory response	biological_process	4	91	81	18684	0.000657991	0.00378195	10.1392	NFKBIA;IL1B;AGTR1;CCR2
GO:0071392	cellular response to estradiol stimulus	biological_process	3	91	36	18684	0.000710343	0.00407048	17.1099	IL10;CFLAR;BCL2L11
GO:0032755	positive regulation of interleukin-6 production	biological_process	4	91	83	18684	0.000721402	0.00409661	9.89488	STAT3;IL6;IL1B;IL1A
GO:0032760	positive regulation of tumor necrosis factor production	biological_process	4	91	83	18684	0.000721402	0.00409661	9.89488	STAT3;IL6;IL1A;CCR2
GO:0014065	phosphatidylinositol 3-kinase signaling	biological_process	3	91	37	18684	0.000770307	0.00436123	16.6475	AKT1;EDN1;IRS1
GO:0048013	ephrin receptor signaling pathway	biological_process	4	91	85	18684	0.000789021	0.00445185	9.66206	MMP2;MMP9;NTRK1;CDC42
GO:0002544	chronic inflammatory response	biological_process	2	91	9	18684	0.000826057	0.00445185	45.6264	VCAM1;PTGES
GO:0032872	regulation of stress-activated MAPK cascade	biological_process	2	91	9	18684	0.000826057	0.00445185	45.6264	MAPK3;MAPK1
GO:0033197	response to vitamin E	biological_process	2	91	9	18684	0.000826057	0.00445185	45.6264	CCND1;CAT
GO:0035148	tube formation	biological_process	2	91	9	18684	0.000826057	0.00445185	45.6264	VEGFA;BCL2L11
GO:0043583	ear development	biological_process	2	91	9	18684	0.000826057	0.00445185	45.6264	BCL2;BCL2L11
GO:0046641	positive regulation of alpha-beta T cell proliferation	biological_process	2	91	9	18684	0.000826057	0.00445185	45.6264	CCR2;CD28
GO:0046902	regulation of mitochondrial membrane permeability	biological_process	2	91	9	18684	0.000826057	0.00445185	45.6264	BCL2;BCL2L1
GO:0048660	regulation of smooth muscle cell proliferation	biological_process	2	91	9	18684	0.000826057	0.00445185	45.6264	CTNNB1;XRCC6
GO:0070417	cellular response to cold	biological_process	2	91	9	18684	0.000826057	0.00445185	45.6264	NFKBIA;FOXO1
GO:0071316	cellular response to nicotine	biological_process	2	91	9	18684	0.000826057	0.00445185	45.6264	RELA;NTRK1
GO:0097011	cellular response to granulocyte macrophage colony-stimulating factor stimulus	biological_process	2	91	9	18684	0.000826057	0.00445185	45.6264	AKT1;MAPK1
GO:1903589	positive regulation of blood vessel endothelial cell proliferation involved in sprouting angiogenesis	biological_process	2	91	9	18684	0.000826057	0.00445185	45.6264	VEGFA;AGTR1
GO:0001541	ovarian follicle development	biological_process	3	91	38	18684	0.000833398	0.00445185	16.2094	VEGFA;BCL2;BAX
GO:0050853	B cell receptor signaling pathway	biological_process	3	91	38	18684	0.000833398	0.00445185	16.2094	BCL2;MAPK1;PRKCB
GO:0051402	neuron apoptotic process	biological_process	3	91	38	18684	0.000833398	0.00445185	16.2094	BCL2;BAX;CASP3
GO:1904646	cellular response to amyloid-beta	biological_process	3	91	38	18684	0.000833398	0.00445185	16.2094	VCAM1;NTRK1;BCL2L11
GO:0014068	positive regulation of phosphatidylinositol 3-kinase signaling	biological_process	4	91	88	18684	0.000898672	0.00476553	9.33267	CAT;HGF;NTRK1;CD28
GO:0033138	positive regulation of peptidyl-serine phosphorylation	biological_process	4	91	88	18684	0.000898672	0.00476553	9.33267	AKT1;VEGFA;BCL2;IL6
GO:0043407	negative regulation of MAP kinase activity	biological_process	3	91	39	18684	0.00089968	0.00476553	15.7937	IL1B;PRKCD;PTPN1
GO:0030890	positive regulation of B cell proliferation	biological_process	3	91	40	18684	0.000969216	0.00511952	15.3989	BCL2;CDKN1A;CD320
GO:0002262	myeloid cell homeostasis	biological_process	2	91	10	18684	0.0010293	0.00527481	41.0637	BAX;BCL2L11
GO:0010907	positive regulation of glucose metabolic process	biological_process	2	91	10	18684	0.0010293	0.00527481	41.0637	AKT1;IRS1
GO:0031639	plasminogen activation	biological_process	2	91	10	18684	0.0010293	0.00527481	41.0637	PLAU;PLAT
GO:0032000	positive regulation of fatty acid beta-oxidation	biological_process	2	91	10	18684	0.0010293	0.00527481	41.0637	PPARA;IRS1
GO:0032966	negative regulation of collagen biosynthetic process	biological_process	2	91	10	18684	0.0010293	0.00527481	41.0637	IL6;PPARG
GO:0043068	positive regulation of programmed cell death	biological_process	2	91	10	18684	0.0010293	0.00527481	41.0637	CDKN1A;NTRK1
GO:0045792	negative regulation of cell size	biological_process	2	91	10	18684	0.0010293	0.00527481	41.0637	AKT1;MTOR
GO:0097267	omega-hydroxylase P450 pathway	biological_process	2	91	10	18684	0.0010293	0.00527481	41.0637	CYP1A1;CYP1B1
GO:1902237	positive regulation of endoplasmic reticulum stress-induced intrinsic apoptotic signaling pathway	biological_process	2	91	10	18684	0.0010293	0.00527481	41.0637	DDIT3;BCL2L11
GO:0031100	animal organ regeneration	biological_process	3	91	41	18684	0.00104207	0.0053258	15.0233	CDKN1A;PPARG;HGF
GO:0000186	activation of MAPKK activity	biological_process	3	91	42	18684	0.00111829	0.00566939	14.6656	MAPK3;MAPK1;NTRK1
GO:0007595	lactation	biological_process	3	91	42	18684	0.00111829	0.00566939	14.6656	VEGFA;CCND1;XDH
GO:0031667	response to nutrient levels	biological_process	3	91	42	18684	0.00111829	0.00566939	14.6656	PON1;NTRK1;MTOR
GO:0048146	positive regulation of fibroblast proliferation	biological_process	3	91	43	18684	0.00119795	0.00604084	14.3246	CDKN1A;MYC;CCNB1
GO:0030212	hyaluronan metabolic process	biological_process	2	91	11	18684	0.00125405	0.0061595	37.3307	AKT1;HGF
GO:0033234	negative regulation of protein sumoylation	biological_process	2	91	11	18684	0.00125405	0.0061595	37.3307	RELA;CTNNB1
GO:0033993	response to lipid	biological_process	2	91	11	18684	0.00125405	0.0061595	37.3307	PPARG;PPARA
GO:0042953	lipoprotein transport	biological_process	2	91	11	18684	0.00125405	0.0061595	37.3307	PPARG;PRKCB
GO:0043276	anoikis	biological_process	2	91	11	18684	0.00125405	0.0061595	37.3307	AKT1;MTOR
GO:0046685	response to arsenic-containing substance	biological_process	2	91	11	18684	0.00125405	0.0061595	37.3307	CDKN1A;CYP1A1
GO:0070166	enamel mineralization	biological_process	2	91	11	18684	0.00125405	0.0061595	37.3307	FOXO1;PPARA
GO:0071492	cellular response to UV-A	biological_process	2	91	11	18684	0.00125405	0.0061595	37.3307	MMP2;MMP9
GO:1903427	negative regulation of reactive oxygen species biosynthetic process	biological_process	2	91	11	18684	0.00125405	0.0061595	37.3307	PPARA;CFLAR
GO:0034599	cellular response to oxidative stress	biological_process	4	91	97	18684	0.00129163	0.00627885	8.46675	CAT;FOXO1;NFE2L2;EIF2S1
GO:0120162	positive regulation of cold-induced thermogenesis	biological_process	4	91	97	18684	0.00129163	0.00627885	8.46675	VEGFA;ADIPOR1;ADIPOR2;CCR2
GO:0000082	G1/S transition of mitotic cell cycle	biological_process	4	91	98	18684	0.00134163	0.00648855	8.38035	CCND1;CDKN1A;MYC;CCNE1
GO:0016310	phosphorylation	biological_process	4	91	98	18684	0.00134163	0.00648855	8.38035	STAT3;AKT1;MAPK3;MTOR
GO:0030198	extracellular matrix organization	biological_process	6	91	251	18684	0.001424	0.00685186	4.90802	MMP2;MMP9;VCAM1;PECAM1;BSG;SPARC
GO:0034605	cellular response to heat	biological_process	3	91	46	18684	0.00145809	0.0069869	13.3903	CDKN1A;IL1A;EIF2S1
GO:0005979	regulation of glycogen biosynthetic process	biological_process	2	91	12	18684	0.00150009	0.0069869	34.2198	AKT1;MTOR
GO:0007077	mitotic nuclear envelope disassembly	biological_process	2	91	12	18684	0.00150009	0.0069869	34.2198	PRKCB;CCNB1
GO:0030278	regulation of ossification	biological_process	2	91	12	18684	0.00150009	0.0069869	34.2198	MAPK3;MAPK1
GO:0030949	positive regulation of vascular endothelial growth factor receptor signaling pathway	biological_process	2	91	12	18684	0.00150009	0.0069869	34.2198	IL1B;PRKCB
GO:0032495	response to muramyl dipeptide	biological_process	2	91	12	18684	0.00150009	0.0069869	34.2198	RELA;NFKBIA
GO:0042119	neutrophil activation	biological_process	2	91	12	18684	0.00150009	0.0069869	34.2198	PRKCD;CXCL8
GO:0048009	insulin-like growth factor receptor signaling pathway	biological_process	2	91	12	18684	0.00150009	0.0069869	34.2198	AKT1;IRS1
GO:0051549	positive regulation of keratinocyte migration	biological_process	2	91	12	18684	0.00150009	0.0069869	34.2198	MMP9;MTOR
GO:0060425	lung morphogenesis	biological_process	2	91	12	18684	0.00150009	0.0069869	34.2198	MAPK3;MAPK1
GO:1904996	positive regulation of leukocyte adhesion to vascular endothelial cell	biological_process	2	91	12	18684	0.00150009	0.0069869	34.2198	RELA;IL6
GO:2001022	positive regulation of response to DNA damage stimulus	biological_process	2	91	12	18684	0.00150009	0.0069869	34.2198	MYC;PRKCD
GO:0035722	interleukin-12-mediated signaling pathway	biological_process	3	91	47	18684	0.00155205	0.00717587	13.1054	IL10;JAK1;CDC42
GO:0042542	response to hydrogen peroxide	biological_process	3	91	47	18684	0.00155205	0.00717587	13.1054	BCL2;CASP3;CAT
GO:0042149	cellular response to glucose starvation	biological_process	3	91	48	18684	0.00164972	0.00758943	12.8324	BCL2;NFE2L2;PRKAG2
GO:0001822	kidney development	biological_process	4	91	105	18684	0.00173015	0.00790031	7.82166	VEGFA;BAX;AGTR1;BCL2L11
GO:0002526	acute inflammatory response	biological_process	2	91	13	18684	0.00176723	0.00790031	31.5875	VCAM1;PTGES
GO:0010867	positive regulation of triglyceride biosynthetic process	biological_process	2	91	13	18684	0.00176723	0.00790031	31.5875	SREBF1;NR1H3
GO:0019430	removal of superoxide radicals	biological_process	2	91	13	18684	0.00176723	0.00790031	31.5875	NOS3;MPO
GO:0032725	positive regulation of granulocyte macrophage colony-stimulating factor production	biological_process	2	91	13	18684	0.00176723	0.00790031	31.5875	IL1B;CD80
GO:0035723	interleukin-15-mediated signaling pathway	biological_process	2	91	13	18684	0.00176723	0.00790031	31.5875	STAT3;JAK1
GO:0060334	regulation of interferon-gamma-mediated signaling pathway	biological_process	2	91	13	18684	0.00176723	0.00790031	31.5875	STAT1;JAK1
GO:1904645	response to amyloid-beta	biological_process	2	91	13	18684	0.00176723	0.00790031	31.5875	MMP2;MMP9
GO:2000273	positive regulation of signaling receptor activity	biological_process	2	91	13	18684	0.00176723	0.00790031	31.5875	IL10;EDN1
GO:0043280	positive regulation of cysteine-type endopeptidase activity involved in apoptotic process	biological_process	3	91	50	18684	0.00185642	0.00827944	12.3191	MYC;BCL2L11;TNFSF10
GO:0043123	positive regulation of I-kappaB kinase/NF-kappaB signaling	biological_process	5	91	182	18684	0.00196343	0.00871561	5.64062	RELA;PRKCB;CFLAR;TNFSF10;TRAF2
GO:0038095	Fc-epsilon receptor signaling pathway	biological_process	4	91	110	18684	0.00205137	0.008853	7.46613	RELA;MAPK3;MAPK1;MAPK8
GO:0010039	response to iron ion	biological_process	2	91	14	18684	0.00205525	0.008853	29.3312	CCND1;BCL2
GO:0010243	response to organonitrogen compound	biological_process	2	91	14	18684	0.00205525	0.008853	29.3312	CCND1;CDKN1A
GO:0050930	induction of positive chemotaxis	biological_process	2	91	14	18684	0.00205525	0.008853	29.3312	VEGFA;CXCL8
GO:0051146	striated muscle cell differentiation	biological_process	2	91	14	18684	0.00205525	0.008853	29.3312	AKT1;CASP3
GO:0060397	growth hormone receptor signaling pathway via JAK-STAT	biological_process	2	91	14	18684	0.00205525	0.008853	29.3312	STAT3;PTPN1
GO:0060749	mammary gland alveolus development	biological_process	2	91	14	18684	0.00205525	0.008853	29.3312	VEGFA;CCND1
GO:1901222	regulation of NIK/NF-kappaB signaling	biological_process	2	91	14	18684	0.00205525	0.008853	29.3312	RELA;NFKBIA
GO:1902176	negative regulation of oxidative stress-induced intrinsic apoptotic signaling pathway	biological_process	2	91	14	18684	0.00205525	0.008853	29.3312	AKT1;NFE2L2
GO:1902894	negative regulation of pri-miRNA transcription by RNA polymerase II	biological_process	2	91	14	18684	0.00205525	0.008853	29.3312	RELA;PPARA
GO:2000573	positive regulation of DNA biosynthetic process	biological_process	2	91	14	18684	0.00205525	0.008853	29.3312	MYC;HGF
GO:0032481	positive regulation of type I interferon production	biological_process	3	91	52	18684	0.00207858	0.00889275	11.8453	RELA;CTNNB1;XRCC6
GO:0042475	odontogenesis of dentin-containing tooth	biological_process	3	91	52	18684	0.00207858	0.00889275	11.8453	BAX;BCL2L11;BSG
GO:0006935	chemotaxis	biological_process	4	91	112	18684	0.00219067	0.00928826	7.33281	PLAU;MAPK1;CXCL8;CCR2
GO:0031334	positive regulation of protein-containing complex assembly	biological_process	3	91	53	18684	0.00219559	0.00928826	11.6218	VEGFA;BAX;BCL2L11
GO:0045860	positive regulation of protein kinase activity	biological_process	3	91	53	18684	0.00219559	0.00928826	11.6218	CDKN1A;XRCC6;PRKAG2
GO:1901215	negative regulation of neuron death	biological_process	3	91	53	18684	0.00219559	0.00928826	11.6218	AKT1;PPARA;TRAF2
GO:0010976	positive regulation of neuron projection development	biological_process	4	91	113	18684	0.00226271	0.00955085	7.26792	NFE2L2;NTRK1;CFLAR;MTOR
GO:0006112	energy reserve metabolic process	biological_process	2	91	15	18684	0.00236394	0.00978163	27.3758	MYC;MTOR
GO:0010469	regulation of signaling receptor activity	biological_process	2	91	15	18684	0.00236394	0.00978163	27.3758	PLAU;PRKCD
GO:0016242	negative regulation of macroautophagy	biological_process	2	91	15	18684	0.00236394	0.00978163	27.3758	AKT1;MTOR
GO:0030224	monocyte differentiation	biological_process	2	91	15	18684	0.00236394	0.00978163	27.3758	VEGFA;PPARG
GO:0060324	face development	biological_process	2	91	15	18684	0.00236394	0.00978163	27.3758	MAPK3;MAPK1
GO:0071380	cellular response to prostaglandin E stimulus	biological_process	2	91	15	18684	0.00236394	0.00978163	27.3758	AKT1;PPARG
GO:1903351	cellular response to dopamine	biological_process	2	91	15	18684	0.00236394	0.00978163	27.3758	MAPK3;MAPK1
GO:0051592	response to calcium ion	biological_process	3	91	55	18684	0.00244169	0.0100813	11.1992	CCND1;PTGES;SPARC
GO:0043312	neutrophil degranulation	biological_process	8	91	483	18684	0.00245251	0.0101039	3.40072	PLAU;MMP9;MAPK1;CAT;PRKCD;XRCC6;PECAM1;MPO
GO:0006977	DNA damage response, signal transduction by p53 class mediator resulting in cell cycle arrest	biological_process	3	91	56	18684	0.00257088	0.0105685	10.9992	CDKN1A;BAX;CCNB1
GO:0019372	lipoxygenase pathway	biological_process	2	91	16	18684	0.0026931	0.0109267	25.6648	PTGS2;PON1
GO:0034116	positive regulation of heterotypic cell-cell adhesion	biological_process	2	91	16	18684	0.0026931	0.0109267	25.6648	IL10;IL1B
GO:0045725	positive regulation of glycogen biosynthetic process	biological_process	2	91	16	18684	0.0026931	0.0109267	25.6648	AKT1;IRS1
GO:0051571	positive regulation of histone H3-K4 methylation	biological_process	2	91	16	18684	0.0026931	0.0109267	25.6648	CTNNB1;BRCA1
GO:0006959	humoral immune response	biological_process	3	91	57	18684	0.00270422	0.0109267	10.8062	BCL2;IL6;CD28
GO:0050679	positive regulation of epithelial cell proliferation	biological_process	3	91	57	18684	0.00270422	0.0109267	10.8062	VEGFA;MYC;TGFA
GO:0051607	defense response to virus	biological_process	5	91	200	18684	0.00295364	0.011909	5.13297	RELA;BCL2;BCL2L1;IL6;STAT1
GO:0043154	negative regulation of cysteine-type endopeptidase activity involved in apoptotic process	biological_process	3	91	59	18684	0.00298353	0.0119614	10.4399	AKT1;VEGFA;HGF
GO:0033209	tumor necrosis factor-mediated signaling pathway	biological_process	4	91	122	18684	0.00298606	0.0119614	6.73176	RELA;NFKBIA;STAT1;TRAF2
GO:0010759	positive regulation of macrophage chemotaxis	biological_process	2	91	17	18684	0.00304254	0.0119614	24.1551	MAPK3;MAPK1
GO:0019229	regulation of vasoconstriction	biological_process	2	91	17	18684	0.00304254	0.0119614	24.1551	EDN1;AGTR1
GO:0030889	negative regulation of B cell proliferation	biological_process	2	91	17	18684	0.00304254	0.0119614	24.1551	IL10;CASP3
GO:0032469	endoplasmic reticulum calcium ion homeostasis	biological_process	2	91	17	18684	0.00304254	0.0119614	24.1551	BCL2;BAX
GO:0034374	low-density lipoprotein particle remodeling	biological_process	2	91	17	18684	0.00304254	0.0119614	24.1551	MPO;AGTR1
GO:0042310	vasoconstriction	biological_process	2	91	17	18684	0.00304254	0.0119614	24.1551	EDN1;CRP
GO:1904355	positive regulation of telomere capping	biological_process	2	91	17	18684	0.00304254	0.0119614	24.1551	MAPK3;MAPK1
GO:2000377	regulation of reactive oxygen species metabolic process	biological_process	2	91	17	18684	0.00304254	0.0119614	24.1551	EIF6;CYP1B1
GO:0002576	platelet degranulation	biological_process	4	91	124	18684	0.00316593	0.012395	6.62318	VEGFA;PECAM1;HGF;SPARC
GO:0043524	negative regulation of neuron apoptotic process	biological_process	4	91	126	18684	0.00335306	0.0129822	6.51805	BCL2;BAX;IL10;NTRK1
GO:0001556	oocyte maturation	biological_process	2	91	18	18684	0.00341204	0.0129822	22.8132	CCNB1;BRCA2
GO:0001659	temperature homeostasis	biological_process	2	91	18	18684	0.00341204	0.0129822	22.8132	STAT3;FOXO1
GO:0007250	activation of NF-kappaB-inducing kinase activity	biological_process	2	91	18	18684	0.00341204	0.0129822	22.8132	TNFRSF10A;TRAF2
GO:0030220	platelet formation	biological_process	2	91	18	18684	0.00341204	0.0129822	22.8132	CASP9;CASP3
GO:0031929	TOR signaling	biological_process	2	91	18	18684	0.00341204	0.0129822	22.8132	AKT1;MTOR
GO:0032930	positive regulation of superoxide anion generation	biological_process	2	91	18	18684	0.00341204	0.0129822	22.8132	PRKCD;CRP
GO:0051412	response to corticosterone	biological_process	2	91	18	18684	0.00341204	0.0129822	22.8132	CCND1;CDKN1A
GO:0060716	labyrinthine layer blood vessel development	biological_process	2	91	18	18684	0.00341204	0.0129822	22.8132	AKT1;MAPK1
GO:1902004	positive regulation of amyloid-beta formation	biological_process	2	91	18	18684	0.00341204	0.0129822	22.8132	RELA;CASP3
GO:1902236	negative regulation of endoplasmic reticulum stress-induced intrinsic apoptotic signaling pathway	biological_process	2	91	18	18684	0.00341204	0.0129822	22.8132	BCL2L1;PTPN1
GO:0045444	fat cell differentiation	biological_process	3	91	62	18684	0.00343471	0.0130422	9.93477	CCND1;FOXO1;SREBF1
GO:0032147	activation of protein kinase activity	biological_process	3	91	64	18684	0.00375744	0.0142106	9.62431	VEGFA;PRKCD;PRKAG2
GO:0010288	response to lead ion	biological_process	2	91	19	18684	0.00380142	0.0142346	21.6125	CAT;SPARC
GO:0010667	negative regulation of cardiac muscle cell apoptotic process	biological_process	2	91	19	18684	0.00380142	0.0142346	21.6125	NFE2L2;CFLAR
GO:0019373	epoxygenase P450 pathway	biological_process	2	91	19	18684	0.00380142	0.0142346	21.6125	CYP1A1;CYP1B1
GO:0031641	regulation of myelination	biological_process	2	91	19	18684	0.00380142	0.0142346	21.6125	AKT1;MTOR
GO:0042730	fibrinolysis	biological_process	2	91	19	18684	0.00380142	0.0142346	21.6125	PLAU;PLAT
GO:0022617	extracellular matrix disassembly	biological_process	3	91	65	18684	0.0039255	0.0146413	9.47625	MMP2;MMP9;BSG
GO:0048511	rhythmic process	biological_process	3	91	65	18684	0.0039255	0.0146413	9.47625	MAPK8;PPARG;MTOR
GO:0055114	oxidation-reduction process	biological_process	8	91	523	18684	0.00397808	0.0148082	3.14063	PTGS1;PTGS2;CYP1A1;VCAM1;NOS3;CYP1B1;MPO;PTGES
GO:0002042	cell migration involved in sprouting angiogenesis	biological_process	2	91	20	18684	0.00421047	0.0154602	20.5319	AKT1;VEGFA
GO:0002639	positive regulation of immunoglobulin production	biological_process	2	91	20	18684	0.00421047	0.0154602	20.5319	IL10;IL6
GO:0048011	neurotrophin TRK receptor signaling pathway	biological_process	2	91	20	18684	0.00421047	0.0154602	20.5319	CASP3;NTRK1
GO:0050901	leukocyte tethering or rolling	biological_process	2	91	20	18684	0.00421047	0.0154602	20.5319	SELE;VCAM1
GO:0090050	positive regulation of cell migration involved in sprouting angiogenesis	biological_process	2	91	20	18684	0.00421047	0.0154602	20.5319	PTGS2;VEGFA
GO:0097746	blood vessel diameter maintenance	biological_process	2	91	20	18684	0.00421047	0.0154602	20.5319	NOS3;AGTR1
GO:1900017	positive regulation of cytokine production involved in inflammatory response	biological_process	2	91	20	18684	0.00421047	0.0154602	20.5319	STAT3;IL6
GO:0006631	fatty acid metabolic process	biological_process	3	91	67	18684	0.00427521	0.0155171	9.19337	PPARG;CYP1A1;PPARA
GO:0032922	circadian regulation of gene expression	biological_process	3	91	67	18684	0.00427521	0.0155171	9.19337	NCOA2;AHR;PPARA
GO:0042531	positive regulation of tyrosine phosphorylation of STAT protein	biological_process	3	91	67	18684	0.00427521	0.0155171	9.19337	STAT3;VEGFA;IL6
GO:1901224	positive regulation of NIK/NF-kappaB signaling	biological_process	3	91	67	18684	0.00427521	0.0155171	9.19337	RELA;EDN1;IL1B
GO:0002052	positive regulation of neuroblast proliferation	biological_process	2	91	21	18684	0.00463899	0.0166143	19.5542	VEGFA;CTNNB1
GO:0014066	regulation of phosphatidylinositol 3-kinase signaling	biological_process	2	91	21	18684	0.00463899	0.0166143	19.5542	MAPK3;MAPK1
GO:0046686	response to cadmium ion	biological_process	2	91	21	18684	0.00463899	0.0166143	19.5542	CAT;SPARC
GO:0050768	negative regulation of neurogenesis	biological_process	2	91	21	18684	0.00463899	0.0166143	19.5542	IL6;IL1B
GO:0050807	regulation of synapse organization	biological_process	2	91	21	18684	0.00463899	0.0166143	19.5542	IL10;SPARC
GO:0007623	circadian rhythm	biological_process	3	91	71	18684	0.00502995	0.0178794	8.67544	NTRK1;KLF10;SREBF1
GO:0001525	angiogenesis	biological_process	5	91	227	18684	0.00505351	0.0178794	4.52244	VEGFA;MMP2;CXCL8;CYP1B1;BSG
GO:0030878	thyroid gland development	biological_process	2	91	22	18684	0.00508679	0.0178794	18.6653	MAPK3;MAPK1
GO:0042246	tissue regeneration	biological_process	2	91	22	18684	0.00508679	0.0178794	18.6653	CDKN1A;CCNB1
GO:0045861	negative regulation of proteolysis	biological_process	2	91	22	18684	0.00508679	0.0178794	18.6653	AKT1;PLAT
GO:0048714	positive regulation of oligodendrocyte differentiation	biological_process	2	91	22	18684	0.00508679	0.0178794	18.6653	PPARG;MTOR
GO:0060045	positive regulation of cardiac muscle cell proliferation	biological_process	2	91	22	18684	0.00508679	0.0178794	18.6653	MAPK1;CCNB1
GO:2000378	negative regulation of reactive oxygen species metabolic process	biological_process	2	91	22	18684	0.00508679	0.0178794	18.6653	BCL2;BRCA1
GO:0006952	defense response	biological_process	3	91	72	18684	0.00523036	0.0183499	8.55495	STAT3;STAT1;MPO
GO:0001933	negative regulation of protein phosphorylation	biological_process	3	91	73	18684	0.00543551	0.0189992	8.43775	XDH;CCNB1;MTOR
GO:0010906	regulation of glucose metabolic process	biological_process	2	91	23	18684	0.00555368	0.0191993	17.8538	NCOA2;ADIPOR1
GO:0035902	response to immobilization stress	biological_process	2	91	23	18684	0.00555368	0.0191993	17.8538	PPARG;CYP1A1
GO:0045776	negative regulation of blood pressure	biological_process	2	91	23	18684	0.00555368	0.0191993	17.8538	NOS3;PPARA
GO:0046628	positive regulation of insulin receptor signaling pathway	biological_process	2	91	23	18684	0.00555368	0.0191993	17.8538	ADIPOR1;IRS1
GO:0071385	cellular response to glucocorticoid stimulus	biological_process	2	91	23	18684	0.00555368	0.0191993	17.8538	EDN1;BCL2L11
GO:0030183	B cell differentiation	biological_process	3	91	74	18684	0.00564545	0.0194809	8.32373	IL10;VCAM1;NTRK1
GO:0008203	cholesterol metabolic process	biological_process	3	91	75	18684	0.0058602	0.0201851	8.21275	CAT;PON1;SREBF1
GO:0002092	positive regulation of receptor internalization	biological_process	2	91	24	18684	0.00603947	0.0206149	17.1099	VEGFA;SELE
GO:0090023	positive regulation of neutrophil chemotaxis	biological_process	2	91	24	18684	0.00603947	0.0206149	17.1099	EDN1;CXCL8
GO:0090398	cellular senescence	biological_process	2	91	24	18684	0.00603947	0.0206149	17.1099	CDKN1A;PRKCD
GO:0001503	ossification	biological_process	3	91	76	18684	0.00607979	0.0207151	8.10468	BCL2;MMP9;SPARC
GO:1900034	regulation of cellular response to heat	biological_process	3	91	77	18684	0.00630424	0.0214412	7.99943	MAPK3;MAPK1;MTOR
GO:0030307	positive regulation of cell growth	biological_process	3	91	78	18684	0.0065336	0.0218633	7.89687	AKT1;BCL2;CDC42
GO:0030593	neutrophil chemotaxis	biological_process	3	91	78	18684	0.0065336	0.0218633	7.89687	EDN1;CXCL8;BSG
GO:0071347	cellular response to interleukin-1	biological_process	3	91	78	18684	0.0065336	0.0218633	7.89687	RELA;EDN1;CXCL8
GO:0009314	response to radiation	biological_process	2	91	25	18684	0.00654396	0.0218633	16.4255	BCL2;NTRK1
GO:0033137	negative regulation of peptidyl-serine phosphorylation	biological_process	2	91	25	18684	0.00654396	0.0218633	16.4255	BAX;HGF
GO:0042759	long-chain fatty acid biosynthetic process	biological_process	2	91	25	18684	0.00654396	0.0218633	16.4255	PTGS2;CYP1A1
GO:0043278	response to morphine	biological_process	2	91	25	18684	0.00654396	0.0218633	16.4255	RELA;MTOR
GO:0045742	positive regulation of epidermal growth factor receptor signaling pathway	biological_process	2	91	25	18684	0.00654396	0.0218633	16.4255	AKT1;MMP9
GO:0051149	positive regulation of muscle cell differentiation	biological_process	2	91	25	18684	0.00654396	0.0218633	16.4255	CTNNB1;CDC42
GO:1901223	negative regulation of NIK/NF-kappaB signaling	biological_process	2	91	25	18684	0.00654396	0.0218633	16.4255	RELA;ADIPOR1
GO:0030324	lung development	biological_process	3	91	79	18684	0.00676787	0.0225318	7.79691	VEGFA;SREBF1;SPARC
GO:0007565	female pregnancy	biological_process	3	91	80	18684	0.00700709	0.0231204	7.69945	BCL2;ADIPOR2;PAPPA
GO:0008210	estrogen metabolic process	biological_process	2	91	26	18684	0.00706696	0.0231204	15.7937	CYP1A1;CYP1B1
GO:0034620	cellular response to unfolded protein	biological_process	2	91	26	18684	0.00706696	0.0231204	15.7937	BAX;PTPN1
GO:0048678	response to axon injury	biological_process	2	91	26	18684	0.00706696	0.0231204	15.7937	BAX;NTRK1
GO:0051493	regulation of cytoskeleton organization	biological_process	2	91	26	18684	0.00706696	0.0231204	15.7937	MAPK3;MAPK1
GO:0097193	intrinsic apoptotic signaling pathway	biological_process	2	91	26	18684	0.00706696	0.0231204	15.7937	CDKN1A;BAX
GO:1900740	positive regulation of protein insertion into mitochondrial membrane involved in apoptotic signaling pathway	biological_process	2	91	26	18684	0.00706696	0.0231204	15.7937	BCL2;MAPK8
GO:2001234	negative regulation of apoptotic signaling pathway	biological_process	2	91	26	18684	0.00706696	0.0231204	15.7937	BCL2;BAX
GO:2001238	positive regulation of extrinsic apoptotic signaling pathway	biological_process	2	91	26	18684	0.00706696	0.0231204	15.7937	TNFSF10;TRAF2
GO:0010971	positive regulation of G2/M transition of mitotic cell cycle	biological_process	2	91	27	18684	0.00760829	0.0246357	15.2088	CCND1;CCNB1
GO:0032870	cellular response to hormone stimulus	biological_process	2	91	27	18684	0.00760829	0.0246357	15.2088	NCOA2;STAT3
GO:0048565	digestive tract development	biological_process	2	91	27	18684	0.00760829	0.0246357	15.2088	CYP1A1;CCNB1
GO:0051968	positive regulation of synaptic transmission, glutamatergic	biological_process	2	91	27	18684	0.00760829	0.0246357	15.2088	NTRK1;CCR2
GO:0071280	cellular response to copper ion	biological_process	2	91	27	18684	0.00760829	0.0246357	15.2088	CYP1A1;NFE2L2
GO:0046330	positive regulation of JNK cascade	biological_process	3	91	84	18684	0.00801396	0.025905	7.33281	IL1B;TRAF2;CDC42
GO:0035987	endodermal cell differentiation	biological_process	2	91	28	18684	0.00816775	0.026134	14.6656	MMP2;MMP9
GO:0042744	hydrogen peroxide catabolic process	biological_process	2	91	28	18684	0.00816775	0.026134	14.6656	CAT;MPO
GO:0042771	intrinsic apoptotic signaling pathway in response to DNA damage by p53 class mediator	biological_process	2	91	28	18684	0.00816775	0.026134	14.6656	CDKN1A;BRCA2
GO:0045931	positive regulation of mitotic cell cycle	biological_process	2	91	28	18684	0.00816775	0.026134	14.6656	CCNB1;BRCA2
GO:0071480	cellular response to gamma radiation	biological_process	2	91	28	18684	0.00816775	0.026134	14.6656	CDKN1A;XRCC6
GO:0010592	positive regulation of lamellipodium assembly	biological_process	2	91	29	18684	0.00874517	0.0276079	14.1599	MTOR;CDC42
GO:0043122	regulation of I-kappaB kinase/NF-kappaB signaling	biological_process	2	91	29	18684	0.00874517	0.0276079	14.1599	IL1B;TRAF2
GO:0045070	positive regulation of viral genome replication	biological_process	2	91	29	18684	0.00874517	0.0276079	14.1599	PPARA;CD28
GO:0045736	negative regulation of cyclin-dependent protein serine/threonine kinase activity	biological_process	2	91	29	18684	0.00874517	0.0276079	14.1599	CDKN1A;CASP3
GO:0046676	negative regulation of insulin secretion	biological_process	2	91	29	18684	0.00874517	0.0276079	14.1599	SREBF1;IRS1
GO:0048147	negative regulation of fibroblast proliferation	biological_process	2	91	29	18684	0.00874517	0.0276079	14.1599	BAX;MYC
GO:0071549	cellular response to dexamethasone stimulus	biological_process	2	91	29	18684	0.00874517	0.0276079	14.1599	FOXO1;CFLAR
GO:1904837	beta-catenin-TCF complex assembly	biological_process	2	91	29	18684	0.00874517	0.0276079	14.1599	CTNNB1;MYC
GO:0010800	positive regulation of peptidyl-threonine phosphorylation	biological_process	2	91	30	18684	0.00934036	0.0290982	13.6879	MAPK1;PRKAG2
GO:0019369	arachidonic acid metabolic process	biological_process	2	91	30	18684	0.00934036	0.0290982	13.6879	MAPK3;CYP1B1
GO:0021510	spinal cord development	biological_process	2	91	30	18684	0.00934036	0.0290982	13.6879	AKT1;MTOR
GO:0034612	response to tumor necrosis factor	biological_process	2	91	30	18684	0.00934036	0.0290982	13.6879	CASP3;SELE
GO:0035633	maintenance of blood-brain barrier	biological_process	2	91	30	18684	0.00934036	0.0290982	13.6879	IL6;PECAM1
GO:0046777	protein autophosphorylation	biological_process	4	91	170	18684	0.00957467	0.0297302	4.83103	AKT1;NTRK1;MTOR;EIF2S1
GO:0043388	positive regulation of DNA binding	biological_process	2	91	31	18684	0.00995313	0.0305619	13.2464	MMP9;PPARG
GO:0043507	positive regulation of JUN kinase activity	biological_process	2	91	31	18684	0.00995313	0.0305619	13.2464	EDN1;TRAF2
GO:0043552	positive regulation of phosphatidylinositol 3-kinase activity	biological_process	2	91	31	18684	0.00995313	0.0305619	13.2464	IRS1;CDC42
GO:0045648	positive regulation of erythrocyte differentiation	biological_process	2	91	31	18684	0.00995313	0.0305619	13.2464	STAT3;STAT1
GO:0045765	regulation of angiogenesis	biological_process	2	91	31	18684	0.00995313	0.0305619	13.2464	IL6;CTNNB1
GO:2000352	negative regulation of endothelial cell apoptotic process	biological_process	2	91	31	18684	0.00995313	0.0305619	13.2464	IL10;NFE2L2
GO:0071346	cellular response to interferon-gamma	biological_process	3	91	91	18684	0.00997182	0.0305619	6.76875	STAT1;EDN1;CDC42
GO:0006357	regulation of transcription by RNA polymerase II	biological_process	15	91	1603	18684	0.010314	0.0315085	1.92126	RELA;STAT3;VEGFA;CDKN1A;FOXO1;PPARG;MYC;BRCA1;PRKCB;DDIT3;NFE2L2;AHR;KLF10;SREBF1;TGFA
GO:0001701	in utero embryonic development	biological_process	4	91	175	18684	0.0105679	0.0320209	4.693	VEGFA;EDN1;CCNB1;BCL2L11
GO:0006805	xenobiotic metabolic process	biological_process	3	91	93	18684	0.0105778	0.0320209	6.62318	PTGS1;CYP1B1;AHR
GO:0002040	sprouting angiogenesis	biological_process	2	91	32	18684	0.0105833	0.0320209	12.8324	VEGFA;CDC42
GO:0007616	long-term memory	biological_process	2	91	32	18684	0.0105833	0.0320209	12.8324	SLC2A4;MTOR
GO:0033574	response to testosterone	biological_process	2	91	32	18684	0.0105833	0.0320209	12.8324	EDN1;CFLAR
GO:0051482	positive regulation of cytosolic calcium ion concentration involved in phospholipase C-activating G protein-coupled signaling pathway	biological_process	2	91	32	18684	0.0105833	0.0320209	12.8324	EDN1;AGTR1
GO:0032148	activation of protein kinase B activity	biological_process	2	91	33	18684	0.0112307	0.0337636	12.4436	AKT1;MTOR
GO:0032212	positive regulation of telomere maintenance via telomerase	biological_process	2	91	33	18684	0.0112307	0.0337636	12.4436	MAPK3;MAPK1
GO:0048536	spleen development	biological_process	2	91	33	18684	0.0112307	0.0337636	12.4436	BCL2;BCL2L11
GO:0006874	cellular calcium ion homeostasis	biological_process	3	91	96	18684	0.011526	0.0345415	6.41621	EDN1;PRKCB;CCR2
GO:0008584	male gonad development	biological_process	3	91	96	18684	0.011526	0.0345415	6.41621	BCL2;BCL2L11;TNFSF10
GO:0048469	cell maturation	biological_process	2	91	34	18684	0.0118952	0.0351465	12.0776	VEGFA;PPARG
GO:0050767	regulation of neurogenesis	biological_process	2	91	34	18684	0.0118952	0.0351465	12.0776	CTNNB1;IL1B
GO:0098586	cellular response to virus	biological_process	2	91	34	18684	0.0118952	0.0351465	12.0776	BAX;IL6
GO:1990090	cellular response to nerve growth factor stimulus	biological_process	2	91	34	18684	0.0118952	0.0351465	12.0776	AKT1;NTRK1
GO:2001237	negative regulation of extrinsic apoptotic signaling pathway	biological_process	2	91	34	18684	0.0118952	0.0351465	12.0776	RELA;CFLAR
GO:0038083	peptidyl-tyrosine autophosphorylation	biological_process	2	91	35	18684	0.0125765	0.0368715	11.7325	MAPK3;NTRK1
GO:0097009	energy homeostasis	biological_process	2	91	35	18684	0.0125765	0.0368715	11.7325	STAT3;FOXO1
GO:0006953	acute-phase response	biological_process	2	91	36	18684	0.0132745	0.0387377	11.4066	IL6;CRP
GO:0042059	negative regulation of epidermal growth factor receptor signaling pathway	biological_process	2	91	36	18684	0.0132745	0.0387377	11.4066	CDC42;TGFA
GO:0016055	Wnt signaling pathway	biological_process	4	91	188	18684	0.0134557	0.039206	4.36848	CCND1;CTNNB1;DDIT3;CCNE1
GO:0006955	immune response	biological_process	5	91	291	18684	0.0138829	0.0403264	3.52781	IL1B;IL1A;CD80;CCR2;TNFSF10
GO:0001658	branching involved in ureteric bud morphogenesis	biological_process	2	91	37	18684	0.013989	0.0403866	11.0983	BCL2;MYC
GO:0042594	response to starvation	biological_process	2	91	37	18684	0.013989	0.0403866	11.0983	PPARG;DDIT3
GO:0045746	negative regulation of Notch signaling pathway	biological_process	2	91	37	18684	0.013989	0.0403866	11.0983	AKT1;NFKBIA
GO:0042307	positive regulation of protein import into nucleus	biological_process	2	91	38	18684	0.0147199	0.0422387	10.8062	MAPK1;PRKCD
GO:0043491	protein kinase B signaling	biological_process	2	91	38	18684	0.0147199	0.0422387	10.8062	AKT1;IL1B
GO:1901216	positive regulation of neuron death	biological_process	2	91	38	18684	0.0147199	0.0422387	10.8062	MTOR;EIF2S1
GO:0003007	heart morphogenesis	biological_process	2	91	39	18684	0.0154669	0.0441145	10.5292	VEGFA;MTOR
GO:0032689	negative regulation of interferon-gamma production	biological_process	2	91	39	18684	0.0154669	0.0441145	10.5292	IL10;DDIT3
GO:2000134	negative regulation of G1/S transition of mitotic cell cycle	biological_process	2	91	40	18684	0.01623	0.0459444	10.2659	BCL2;CDKN1A
GO:0009408	response to heat	biological_process	2	91	41	18684	0.0170088	0.0479339	10.0155	AKT1;NOS3
GO:0042130	negative regulation of T cell proliferation	biological_process	2	91	41	18684	0.0170088	0.0479339	10.0155	IL10;CD80
GO:0009411	response to UV	biological_process	2	91	42	18684	0.0178033	0.0497284	9.77708	CASP3;MAPK8
GO:0032465	regulation of cytokinesis	biological_process	2	91	42	18684	0.0178033	0.0497284	9.77708	BCL2L1;BRCA2
GO:0032526	response to retinoic acid	biological_process	2	91	42	18684	0.0178033	0.0497284	9.77708	SREBF1;PTGES
GO:0071364	cellular response to epidermal growth factor stimulus	biological_process	2	91	42	18684	0.0178033	0.0497284	9.77708	AKT1;CFLAR
GO:0097191	extrinsic apoptotic signaling pathway	biological_process	2	91	42	18684	0.0178033	0.0497284	9.77708	BAX;TNFRSF10A
GO:2000272	negative regulation of signaling receptor activity	biological_process	2	91	42	18684	0.0178033	0.0497284	9.77708	PPARG;PPARA
GO:0001819	positive regulation of cytokine production	biological_process	2	91	43	18684	0.0186134	0.0514589	9.54971	IL10;IL1A
GO:0001837	epithelial to mesenchymal transition	biological_process	2	91	43	18684	0.0186134	0.0514589	9.54971	CTNNB1;HGF
GO:0006110	regulation of glycolytic process	biological_process	2	91	43	18684	0.0186134	0.0514589	9.54971	EIF6;PRKAG2
GO:0006633	fatty acid biosynthetic process	biological_process	2	91	43	18684	0.0186134	0.0514589	9.54971	BRCA1;PRKAG2
GO:0030574	collagen catabolic process	biological_process	2	91	43	18684	0.0186134	0.0514589	9.54971	MMP2;MMP9
GO:0051726	regulation of cell cycle	biological_process	3	91	115	18684	0.0186486	0.051481	5.35614	STAT3;BIRC5;CCNB1
GO:0000723	telomere maintenance	biological_process	2	91	44	18684	0.0194387	0.0533507	9.33267	XRCC6;CCNE1
GO:0008202	steroid metabolic process	biological_process	2	91	44	18684	0.0194387	0.0533507	9.33267	CYP1A1;CYP1B1
GO:0032715	negative regulation of interleukin-6 production	biological_process	2	91	44	18684	0.0194387	0.0533507	9.33267	IL10;HGF
GO:0071230	cellular response to amino acid stimulus	biological_process	2	91	44	18684	0.0194387	0.0533507	9.33267	MMP2;MTOR
GO:0050918	positive chemotaxis	biological_process	2	91	45	18684	0.0202792	0.0554964	9.12527	VEGFA;HGF
GO:0055088	lipid homeostasis	biological_process	2	91	45	18684	0.0202792	0.0554964	9.12527	PPARG;NR1H3
GO:0007411	axon guidance	biological_process	4	91	217	18684	0.0215855	0.058398	3.78468	MAPK3;MAPK1;NTRK1;BSG
GO:0007157	heterophilic cell-cell adhesion via plasma membrane cell adhesion molecules	biological_process	2	91	47	18684	0.0220051	0.058398	8.73697	SELE;VCAM1
GO:0042572	retinol metabolic process	biological_process	2	91	47	18684	0.0220051	0.058398	8.73697	CYP1A1;CYP1B1
GO:0120163	negative regulation of cold-induced thermogenesis	biological_process	2	91	47	18684	0.0220051	0.058398	8.73697	DDIT3;NR1H3
GO:0018108	peptidyl-tyrosine phosphorylation	biological_process	3	91	123	18684	0.0222338	0.058398	5.00777	PRKCD;NTRK1;JAK1
GO:0042742	defense response to bacterium	biological_process	3	91	123	18684	0.0222338	0.058398	5.00777	IL10;PRKCD;MPO
GO:0065003	protein-containing complex assembly	biological_process	3	91	123	18684	0.0222338	0.058398	5.00777	MAPK3;CCNB1;TRAF2
GO:0007420	brain development	biological_process	4	91	219	18684	0.022236	0.058398	3.75011	XRCC6;MTOR;BCL2L11;BRCA2
GO:0010212	response to ionizing radiation	biological_process	2	91	48	18684	0.0228901	0.058398	8.55495	VCAM1;BRCA1
GO:0045600	positive regulation of fat cell differentiation	biological_process	2	91	48	18684	0.0228901	0.058398	8.55495	AKT1;PPARG
GO:0007173	epidermal growth factor receptor signaling pathway	biological_process	2	91	49	18684	0.0237896	0.058398	8.38035	AKT1;TGFA
GO:0000054	ribosomal subunit export from nucleus	biological_process	1	91	5	18684	0.0241189	0.058398	41.0637	EIF6
GO:0002248	connective tissue replacement involved in inflammatory response wound healing	biological_process	1	91	5	18684	0.0241189	0.058398	41.0637	IL1A
GO:0002326	B cell lineage commitment	biological_process	1	91	5	18684	0.0241189	0.058398	41.0637	BCL2
GO:0002829	negative regulation of type 2 immune response	biological_process	1	91	5	18684	0.0241189	0.058398	41.0637	CCR2
GO:0003081	regulation of systemic arterial blood pressure by renin-angiotensin	biological_process	1	91	5	18684	0.0241189	0.058398	41.0637	AGTR1
GO:0006595	polyamine metabolic process	biological_process	1	91	5	18684	0.0241189	0.058398	41.0637	ODC1
GO:0006924	activation-induced cell death of T cells	biological_process	1	91	5	18684	0.0241189	0.058398	41.0637	AKT1
GO:0009642	response to light intensity	biological_process	1	91	5	18684	0.0241189	0.058398	41.0637	CAT
GO:0009750	response to fructose	biological_process	1	91	5	18684	0.0241189	0.058398	41.0637	ADIPOR2
GO:0009812	flavonoid metabolic process	biological_process	1	91	5	18684	0.0241189	0.058398	41.0637	CYP1A1
GO:0014031	mesenchymal cell development	biological_process	1	91	5	18684	0.0241189	0.058398	41.0637	BCL2
GO:0014910	regulation of smooth muscle cell migration	biological_process	1	91	5	18684	0.0241189	0.058398	41.0637	PLAU
GO:0020027	hemoglobin metabolic process	biological_process	1	91	5	18684	0.0241189	0.058398	41.0637	CAT
GO:0022614	membrane to membrane docking	biological_process	1	91	5	18684	0.0241189	0.058398	41.0637	VCAM1
GO:0031999	negative regulation of fatty acid beta-oxidation	biological_process	1	91	5	18684	0.0241189	0.058398	41.0637	AKT1
GO:0032025	response to cobalt ion	biological_process	1	91	5	18684	0.0241189	0.058398	41.0637	CASP3
GO:0032354	response to follicle-stimulating hormone	biological_process	1	91	5	18684	0.0241189	0.058398	41.0637	PAPPA
GO:0032376	positive regulation of cholesterol transport	biological_process	1	91	5	18684	0.0241189	0.058398	41.0637	NR1H3
GO:0032692	negative regulation of interleukin-1 production	biological_process	1	91	5	18684	0.0241189	0.058398	41.0637	IL10
GO:0032792	negative regulation of CREB transcription factor activity	biological_process	1	91	5	18684	0.0241189	0.058398	41.0637	DDIT3
GO:0033599	regulation of mammary gland epithelial cell proliferation	biological_process	1	91	5	18684	0.0241189	0.058398	41.0637	BAX
GO:0034112	positive regulation of homotypic cell-cell adhesion	biological_process	1	91	5	18684	0.0241189	0.058398	41.0637	JAK1
GO:0035791	platelet-derived growth factor receptor-beta signaling pathway	biological_process	1	91	5	18684	0.0241189	0.058398	41.0637	PTPN1
GO:0036091	positive regulation of transcription from RNA polymerase II promoter in response to oxidative stress	biological_process	1	91	5	18684	0.0241189	0.058398	41.0637	NFE2L2
GO:0036324	vascular endothelial growth factor receptor-2 signaling pathway	biological_process	1	91	5	18684	0.0241189	0.058398	41.0637	VEGFA
GO:0036336	dendritic cell migration	biological_process	1	91	5	18684	0.0241189	0.058398	41.0637	CDC42
GO:0038033	positive regulation of endothelial cell chemotaxis by VEGF-activated vascular endothelial growth factor receptor signaling pathway	biological_process	1	91	5	18684	0.0241189	0.058398	41.0637	VEGFA
GO:0042092	type 2 immune response	biological_process	1	91	5	18684	0.0241189	0.058398	41.0637	IL10
GO:0042256	mature ribosome assembly	biological_process	1	91	5	18684	0.0241189	0.058398	41.0637	EIF6
GO:0044381	glucose import in response to insulin stimulus	biological_process	1	91	5	18684	0.0241189	0.058398	41.0637	SLC2A4
GO:0045321	leukocyte activation	biological_process	1	91	5	18684	0.0241189	0.058398	41.0637	EDN1
GO:0045602	negative regulation of endothelial cell differentiation	biological_process	1	91	5	18684	0.0241189	0.058398	41.0637	XDH
GO:0045833	negative regulation of lipid metabolic process	biological_process	1	91	5	18684	0.0241189	0.058398	41.0637	IL1B
GO:0048066	developmental pigmentation	biological_process	1	91	5	18684	0.0241189	0.058398	41.0637	BCL2L11
GO:0048549	positive regulation of pinocytosis	biological_process	1	91	5	18684	0.0241189	0.058398	41.0637	CDC42
GO:0050904	diapedesis	biological_process	1	91	5	18684	0.0241189	0.058398	41.0637	PECAM1
GO:0051647	nucleus localization	biological_process	1	91	5	18684	0.0241189	0.058398	41.0637	MTOR
GO:0060019	radial glial cell differentiation	biological_process	1	91	5	18684	0.0241189	0.058398	41.0637	STAT3
GO:0060354	negative regulation of cell adhesion molecule production	biological_process	1	91	5	18684	0.0241189	0.058398	41.0637	CXCL8
GO:0060385	axonogenesis involved in innervation	biological_process	1	91	5	18684	0.0241189	0.058398	41.0637	NTRK1
GO:0060501	positive regulation of epithelial cell proliferation involved in lung morphogenesis	biological_process	1	91	5	18684	0.0241189	0.058398	41.0637	CDC42
GO:0060965	negative regulation of gene silencing by miRNA	biological_process	1	91	5	18684	0.0241189	0.058398	41.0637	PPARG
GO:0061041	regulation of wound healing	biological_process	1	91	5	18684	0.0241189	0.058398	41.0637	PLAU
GO:0061304	retinal blood vessel morphogenesis	biological_process	1	91	5	18684	0.0241189	0.058398	41.0637	CYP1B1
GO:0070200	establishment of protein localization to telomere	biological_process	1	91	5	18684	0.0241189	0.058398	41.0637	BRCA2
GO:0071224	cellular response to peptidoglycan	biological_process	1	91	5	18684	0.0241189	0.058398	41.0637	RELA
GO:0072126	positive regulation of glomerular mesangial cell proliferation	biological_process	1	91	5	18684	0.0241189	0.058398	41.0637	CFLAR
GO:0072162	metanephric mesenchymal cell differentiation	biological_process	1	91	5	18684	0.0241189	0.058398	41.0637	STAT1
GO:0072656	maintenance of protein location in mitochondrion	biological_process	1	91	5	18684	0.0241189	0.058398	41.0637	AKT1
GO:0072734	cellular response to staurosporine	biological_process	1	91	5	18684	0.0241189	0.058398	41.0637	CASP3
GO:0090335	regulation of brown fat cell differentiation	biological_process	1	91	5	18684	0.0241189	0.058398	41.0637	MTOR
GO:1900103	positive regulation of endoplasmic reticulum unfolded protein response	biological_process	1	91	5	18684	0.0241189	0.058398	41.0637	BAX
GO:1902037	negative regulation of hematopoietic stem cell differentiation	biological_process	1	91	5	18684	0.0241189	0.058398	41.0637	NFE2L2
GO:1902262	apoptotic process involved in blood vessel morphogenesis	biological_process	1	91	5	18684	0.0241189	0.058398	41.0637	BAX
GO:1902462	positive regulation of mesenchymal stem cell proliferation	biological_process	1	91	5	18684	0.0241189	0.058398	41.0637	CCNE1
GO:1904894	positive regulation of receptor signaling pathway via STAT	biological_process	1	91	5	18684	0.0241189	0.058398	41.0637	IL6
GO:1905563	negative regulation of vascular endothelial cell proliferation	biological_process	1	91	5	18684	0.0241189	0.058398	41.0637	PPARG
GO:1905599	positive regulation of low-density lipoprotein receptor activity	biological_process	1	91	5	18684	0.0241189	0.058398	41.0637	PPARG
GO:2000402	negative regulation of lymphocyte migration	biological_process	1	91	5	18684	0.0241189	0.058398	41.0637	AKT1
GO:2000535	regulation of entry of bacterium into host cell	biological_process	1	91	5	18684	0.0241189	0.058398	41.0637	CXCL8
GO:2000556	positive regulation of T-helper 1 cell cytokine production	biological_process	1	91	5	18684	0.0241189	0.058398	41.0637	IL1B
GO:2000660	negative regulation of interleukin-1-mediated signaling pathway	biological_process	1	91	5	18684	0.0241189	0.058398	41.0637	IL6
GO:0007267	cell-cell signaling	biological_process	4	91	228	18684	0.0253115	0.061051	3.60208	EDN1;IL1B;KLF10;TNFSF10
GO:1901796	regulation of signal transduction by p53 class mediator	biological_process	3	91	131	18684	0.026169	0.0629588	4.70195	AKT1;BRCA1;PRKAG2
GO:0006968	cellular defense response	biological_process	2	91	52	18684	0.0265737	0.0632667	7.89687	RELA;CCR2
GO:0045747	positive regulation of Notch signaling pathway	biological_process	2	91	52	18684	0.0265737	0.0632667	7.89687	STAT3;NOS3
GO:0051496	positive regulation of stress fiber assembly	biological_process	2	91	52	18684	0.0265737	0.0632667	7.89687	MTOR;CDC42
GO:0030097	hemopoiesis	biological_process	2	91	53	18684	0.0275297	0.0632667	7.74787	IL10;BRCA2
GO:0031397	negative regulation of protein ubiquitination	biological_process	2	91	53	18684	0.0275297	0.0632667	7.74787	AKT1;MTOR
GO:0048015	phosphatidylinositol-mediated signaling	biological_process	2	91	53	18684	0.0275297	0.0632667	7.74787	NTRK1;IRS1
GO:0071345	cellular response to cytokine stimulus	biological_process	2	91	53	18684	0.0275297	0.0632667	7.74787	STAT3;MAPK8
GO:0032731	positive regulation of interleukin-1 beta production	biological_process	2	91	54	18684	0.0284994	0.0632667	7.6044	STAT3;IL6
GO:0001957	intramembranous ossification	biological_process	1	91	6	18684	0.0288732	0.0632667	34.2198	MMP2
GO:0002314	germinal center B cell differentiation	biological_process	1	91	6	18684	0.0288732	0.0632667	34.2198	IL6
GO:0002719	negative regulation of cytokine production involved in immune response	biological_process	1	91	6	18684	0.0288732	0.0632667	34.2198	IL10
GO:0003179	heart valve morphogenesis	biological_process	1	91	6	18684	0.0288732	0.0632667	34.2198	MTOR
GO:0006207	'de novo' pyrimidine nucleobase biosynthetic process	biological_process	1	91	6	18684	0.0288732	0.0632667	34.2198	MTOR
GO:0007127	meiosis I	biological_process	1	91	6	18684	0.0288732	0.0632667	34.2198	BCL2L11
GO:0009635	response to herbicide	biological_process	1	91	6	18684	0.0288732	0.0632667	34.2198	CYP1A1
GO:0014842	regulation of skeletal muscle satellite cell proliferation	biological_process	1	91	6	18684	0.0288732	0.0632667	34.2198	CFLAR
GO:0031998	regulation of fatty acid beta-oxidation	biological_process	1	91	6	18684	0.0288732	0.0632667	34.2198	MTOR
GO:0032411	positive regulation of transporter activity	biological_process	1	91	6	18684	0.0288732	0.0632667	34.2198	PON1
GO:0032687	negative regulation of interferon-alpha production	biological_process	1	91	6	18684	0.0288732	0.0632667	34.2198	IL10
GO:0033864	positive regulation of NAD(P)H oxidase activity	biological_process	1	91	6	18684	0.0288732	0.0632667	34.2198	AGTR1
GO:0034392	negative regulation of smooth muscle cell apoptotic process	biological_process	1	91	6	18684	0.0288732	0.0632667	34.2198	EDN1
GO:0035095	behavioral response to nicotine	biological_process	1	91	6	18684	0.0288732	0.0632667	34.2198	PPARA
GO:0035315	hair cell differentiation	biological_process	1	91	6	18684	0.0288732	0.0632667	34.2198	CTNNB1
GO:0036462	TRAIL-activated apoptotic signaling pathway	biological_process	1	91	6	18684	0.0288732	0.0632667	34.2198	TNFRSF10A
GO:0043620	regulation of DNA-templated transcription in response to stress	biological_process	1	91	6	18684	0.0288732	0.0632667	34.2198	RELA
GO:0045347	negative regulation of MHC class II biosynthetic process	biological_process	1	91	6	18684	0.0288732	0.0632667	34.2198	IL10
GO:0045542	positive regulation of cholesterol biosynthetic process	biological_process	1	91	6	18684	0.0288732	0.0632667	34.2198	SREBF1
GO:0045627	positive regulation of T-helper 1 cell differentiation	biological_process	1	91	6	18684	0.0288732	0.0632667	34.2198	CD80
GO:0046323	glucose import	biological_process	1	91	6	18684	0.0288732	0.0632667	34.2198	SLC2A4
GO:0046689	response to mercury ion	biological_process	1	91	6	18684	0.0288732	0.0632667	34.2198	BSG
GO:0048515	spermatid differentiation	biological_process	1	91	6	18684	0.0288732	0.0632667	34.2198	BAX
GO:0048664	neuron fate determination	biological_process	1	91	6	18684	0.0288732	0.0632667	34.2198	CDC42
GO:0048708	astrocyte differentiation	biological_process	1	91	6	18684	0.0288732	0.0632667	34.2198	STAT3
GO:0050882	voluntary musculoskeletal movement	biological_process	1	91	6	18684	0.0288732	0.0632667	34.2198	MTOR
GO:0051572	negative regulation of histone H3-K4 methylation	biological_process	1	91	6	18684	0.0288732	0.0632667	34.2198	BRCA1
GO:0051573	negative regulation of histone H3-K9 methylation	biological_process	1	91	6	18684	0.0288732	0.0632667	34.2198	BRCA1
GO:0051902	negative regulation of mitochondrial depolarization	biological_process	1	91	6	18684	0.0288732	0.0632667	34.2198	BCL2
GO:0060544	regulation of necroptotic process	biological_process	1	91	6	18684	0.0288732	0.0632667	34.2198	CFLAR
GO:0060754	positive regulation of mast cell chemotaxis	biological_process	1	91	6	18684	0.0288732	0.0632667	34.2198	VEGFA
GO:0061470	T follicular helper cell differentiation	biological_process	1	91	6	18684	0.0288732	0.0632667	34.2198	IL6
GO:0071447	cellular response to hydroperoxide	biological_process	1	91	6	18684	0.0288732	0.0632667	34.2198	PRKCD
GO:0072384	organelle transport along microtubule	biological_process	1	91	6	18684	0.0288732	0.0632667	34.2198	CDC42
GO:0072574	hepatocyte proliferation	biological_process	1	91	6	18684	0.0288732	0.0632667	34.2198	IL6
GO:0072672	neutrophil extravasation	biological_process	1	91	6	18684	0.0288732	0.0632667	34.2198	PECAM1
GO:0090266	regulation of mitotic cell cycle spindle assembly checkpoint	biological_process	1	91	6	18684	0.0288732	0.0632667	34.2198	CCNB1
GO:0090559	regulation of membrane permeability	biological_process	1	91	6	18684	0.0288732	0.0632667	34.2198	MTOR
GO:0097300	programmed necrotic cell death	biological_process	1	91	6	18684	0.0288732	0.0632667	34.2198	TRAF2
GO:0097680	double-strand break repair via classical nonhomologous end joining	biological_process	1	91	6	18684	0.0288732	0.0632667	34.2198	XRCC6
GO:1901727	positive regulation of histone deacetylase activity	biological_process	1	91	6	18684	0.0288732	0.0632667	34.2198	VEGFA
GO:1903243	negative regulation of cardiac muscle hypertrophy in response to stress	biological_process	1	91	6	18684	0.0288732	0.0632667	34.2198	FOXO1
GO:1903573	negative regulation of response to endoplasmic reticulum stress	biological_process	1	91	6	18684	0.0288732	0.0632667	34.2198	NR1H3
GO:1903898	negative regulation of PERK-mediated unfolded protein response	biological_process	1	91	6	18684	0.0288732	0.0632667	34.2198	PTPN1
GO:1904058	positive regulation of sensory perception of pain	biological_process	1	91	6	18684	0.0288732	0.0632667	34.2198	MTOR
GO:1904753	negative regulation of vascular associated smooth muscle cell migration	biological_process	1	91	6	18684	0.0288732	0.0632667	34.2198	NFE2L2
GO:1904783	positive regulation of NMDA glutamate receptor activity	biological_process	1	91	6	18684	0.0288732	0.0632667	34.2198	CCR2
GO:2000121	regulation of removal of superoxide radicals	biological_process	1	91	6	18684	0.0288732	0.0632667	34.2198	NFE2L2
GO:2001268	negative regulation of cysteine-type endopeptidase activity involved in apoptotic signaling pathway	biological_process	1	91	6	18684	0.0288732	0.0632667	34.2198	MMP9
GO:0045165	cell fate commitment	biological_process	2	91	55	18684	0.0294827	0.064453	7.46613	CASP3;PPARG
GO:0071363	cellular response to growth factor stimulus	biological_process	2	91	55	18684	0.0294827	0.064453	7.46613	CAT;CTNNB1
GO:0007605	sensory perception of sound	biological_process	3	91	139	18684	0.0304537	0.0664987	4.43134	CASP3;BIRC5;DDIT3
GO:0006355	regulation of transcription, DNA-templated	biological_process	6	91	485	18684	0.0310939	0.0673872	2.54002	NCOA2;RELA;STAT3;DDIT3;AHR;BRCA2
GO:0043406	positive regulation of MAP kinase activity	biological_process	2	91	57	18684	0.0314895	0.0673872	7.20416	VEGFA;EDN1
GO:0051216	cartilage development	biological_process	2	91	57	18684	0.0314895	0.0673872	7.20416	MAPK3;EDN1
GO:0007049	cell cycle	biological_process	4	91	245	18684	0.031792	0.0673872	3.35214	MAPK3;MAPK1;PRKCD;AHR
GO:0009791	post-embryonic development	biological_process	2	91	58	18684	0.0325126	0.0673872	7.07995	BCL2;MTOR
GO:0045669	positive regulation of osteoblast differentiation	biological_process	2	91	59	18684	0.0335487	0.0673872	6.95996	IL6;HGF
GO:0002320	lymphoid progenitor cell differentiation	biological_process	1	91	7	18684	0.0336045	0.0673872	29.3312	BCL2
GO:0002637	regulation of immunoglobulin production	biological_process	1	91	7	18684	0.0336045	0.0673872	29.3312	TRAF2
GO:0002933	lipid hydroxylation	biological_process	1	91	7	18684	0.0336045	0.0673872	29.3312	CYP1A1
GO:0003014	renal system process	biological_process	1	91	7	18684	0.0336045	0.0673872	29.3312	BCL2
GO:0006266	DNA ligation	biological_process	1	91	7	18684	0.0336045	0.0673872	29.3312	XRCC6
GO:0006527	arginine catabolic process	biological_process	1	91	7	18684	0.0336045	0.0673872	29.3312	NOS3
GO:0007589	body fluid secretion	biological_process	1	91	7	18684	0.0336045	0.0673872	29.3312	EDN1
GO:0008228	opsonization	biological_process	1	91	7	18684	0.0336045	0.0673872	29.3312	CRP
GO:0009404	toxin metabolic process	biological_process	1	91	7	18684	0.0336045	0.0673872	29.3312	CYP1B1
GO:0009410	response to xenobiotic stimulus	biological_process	1	91	7	18684	0.0336045	0.0673872	29.3312	AHR
GO:0009804	coumarin metabolic process	biological_process	1	91	7	18684	0.0336045	0.0673872	29.3312	CYP1A1
GO:0010226	response to lithium ion	biological_process	1	91	7	18684	0.0336045	0.0673872	29.3312	NFE2L2
GO:0010883	regulation of lipid storage	biological_process	1	91	7	18684	0.0336045	0.0673872	29.3312	SREBF1
GO:0030213	hyaluronan biosynthetic process	biological_process	1	91	7	18684	0.0336045	0.0673872	29.3312	IL1B
GO:0031442	positive regulation of mRNA 3'-end processing	biological_process	1	91	7	18684	0.0336045	0.0673872	29.3312	CCNB1
GO:0031571	mitotic G1 DNA damage checkpoint	biological_process	1	91	7	18684	0.0336045	0.0673872	29.3312	CCND1
GO:0032488	Cdc42 protein signal transduction	biological_process	1	91	7	18684	0.0336045	0.0673872	29.3312	CDC42
GO:0032494	response to peptidoglycan	biological_process	1	91	7	18684	0.0336045	0.0673872	29.3312	IL6
GO:0032713	negative regulation of interleukin-4 production	biological_process	1	91	7	18684	0.0336045	0.0673872	29.3312	DDIT3
GO:0033157	regulation of intracellular protein transport	biological_process	1	91	7	18684	0.0336045	0.0673872	29.3312	PTPN1
GO:0035265	organ growth	biological_process	1	91	7	18684	0.0336045	0.0673872	29.3312	BCL2
GO:0035357	peroxisome proliferator activated receptor signaling pathway	biological_process	1	91	7	18684	0.0336045	0.0673872	29.3312	PPARG
GO:0035655	interleukin-18-mediated signaling pathway	biological_process	1	91	7	18684	0.0336045	0.0673872	29.3312	AKT1
GO:0035995	detection of muscle stretch	biological_process	1	91	7	18684	0.0336045	0.0673872	29.3312	CTNNB1
GO:0036003	positive regulation of transcription from RNA polymerase II promoter in response to stress	biological_process	1	91	7	18684	0.0336045	0.0673872	29.3312	NFE2L2
GO:0038166	angiotensin-activated signaling pathway	biological_process	1	91	7	18684	0.0336045	0.0673872	29.3312	AGTR1
GO:0042045	epithelial fluid transport	biological_process	1	91	7	18684	0.0336045	0.0673872	29.3312	EDN1
GO:0044818	mitotic G2/M transition checkpoint	biological_process	1	91	7	18684	0.0336045	0.0673872	29.3312	BRCA1
GO:0045656	negative regulation of monocyte differentiation	biological_process	1	91	7	18684	0.0336045	0.0673872	29.3312	MYC
GO:0046600	negative regulation of centriole replication	biological_process	1	91	7	18684	0.0336045	0.0673872	29.3312	BRCA1
GO:0046887	positive regulation of hormone secretion	biological_process	1	91	7	18684	0.0336045	0.0673872	29.3312	EDN1
GO:0048842	positive regulation of axon extension involved in axon guidance	biological_process	1	91	7	18684	0.0336045	0.0673872	29.3312	VEGFA
GO:0050805	negative regulation of synaptic transmission	biological_process	1	91	7	18684	0.0336045	0.0673872	29.3312	IL1B
GO:0050861	positive regulation of B cell receptor signaling pathway	biological_process	1	91	7	18684	0.0336045	0.0673872	29.3312	PRKCB
GO:0050996	positive regulation of lipid catabolic process	biological_process	1	91	7	18684	0.0336045	0.0673872	29.3312	IL1B
GO:0051099	positive regulation of binding	biological_process	1	91	7	18684	0.0336045	0.0673872	29.3312	PON1
GO:0051574	positive regulation of histone H3-K9 methylation	biological_process	1	91	7	18684	0.0336045	0.0673872	29.3312	BRCA1
GO:0051988	regulation of attachment of spindle microtubules to kinetochore	biological_process	1	91	7	18684	0.0336045	0.0673872	29.3312	CDC42
GO:0055015	ventricular cardiac muscle cell development	biological_process	1	91	7	18684	0.0336045	0.0673872	29.3312	CCNB1
GO:0060009	Sertoli cell development	biological_process	1	91	7	18684	0.0336045	0.0673872	29.3312	NTRK1
GO:0060346	bone trabecula formation	biological_process	1	91	7	18684	0.0336045	0.0673872	29.3312	MMP2
GO:0061154	endothelial tube morphogenesis	biological_process	1	91	7	18684	0.0336045	0.0673872	29.3312	CTNNB1
GO:0071499	cellular response to laminar fluid shear stress	biological_process	1	91	7	18684	0.0336045	0.0673872	29.3312	NFE2L2
GO:0086100	endothelin receptor signaling pathway	biological_process	1	91	7	18684	0.0336045	0.0673872	29.3312	EDN1
GO:0099527	postsynapse to nucleus signaling pathway	biological_process	1	91	7	18684	0.0336045	0.0673872	29.3312	RELA
GO:1900122	positive regulation of receptor binding	biological_process	1	91	7	18684	0.0336045	0.0673872	29.3312	MMP9
GO:1901165	positive regulation of trophoblast cell migration	biological_process	1	91	7	18684	0.0336045	0.0673872	29.3312	VEGFA
GO:1903026	negative regulation of RNA polymerase II regulatory region sequence-specific DNA binding	biological_process	1	91	7	18684	0.0336045	0.0673872	29.3312	DDIT3
GO:1903071	positive regulation of ER-associated ubiquitin-dependent protein catabolic process	biological_process	1	91	7	18684	0.0336045	0.0673872	29.3312	NFE2L2
GO:1903214	regulation of protein targeting to mitochondrion	biological_process	1	91	7	18684	0.0336045	0.0673872	29.3312	SREBF1
GO:1903659	regulation of complement-dependent cytotoxicity	biological_process	1	91	7	18684	0.0336045	0.0673872	29.3312	IL10
GO:1904417	positive regulation of xenophagy	biological_process	1	91	7	18684	0.0336045	0.0673872	29.3312	MAPK3
GO:1904798	positive regulation of core promoter binding	biological_process	1	91	7	18684	0.0336045	0.0673872	29.3312	CTNNB1
GO:1904948	midbrain dopaminergic neuron differentiation	biological_process	1	91	7	18684	0.0336045	0.0673872	29.3312	CTNNB1
GO:1905461	positive regulation of vascular associated smooth muscle cell apoptotic process	biological_process	1	91	7	18684	0.0336045	0.0673872	29.3312	PPARG
GO:1905618	positive regulation of miRNA mediated inhibition of translation	biological_process	1	91	7	18684	0.0336045	0.0673872	29.3312	STAT3
GO:2000144	positive regulation of DNA-templated transcription, initiation	biological_process	1	91	7	18684	0.0336045	0.0673872	29.3312	CTNNB1
GO:2000553	positive regulation of T-helper 2 cell cytokine production	biological_process	1	91	7	18684	0.0336045	0.0673872	29.3312	IL6
GO:0007204	positive regulation of cytosolic calcium ion concentration	biological_process	3	91	146	18684	0.0344876	0.0690848	4.21888	EDN1;AGTR1;CCR2
GO:0006302	double-strand break repair	biological_process	2	91	60	18684	0.0345977	0.0692319	6.84396	BRCA1;BRCA2
GO:0035019	somatic stem cell population maintenance	biological_process	2	91	61	18684	0.0356593	0.0712643	6.73176	STAT3;KLF10
GO:0098609	cell-cell adhesion	biological_process	3	91	148	18684	0.0356887	0.0712643	4.16187	BCL2;CTNNB1;PECAM1
GO:0009611	response to wounding	biological_process	2	91	62	18684	0.0367334	0.0720896	6.62318	CYP1A1;CCR2
GO:0009749	response to glucose	biological_process	2	91	62	18684	0.0367334	0.0720896	6.62318	CASP3;SREBF1
GO:0038061	NIK/NF-kappaB signaling	biological_process	2	91	62	18684	0.0367334	0.0720896	6.62318	RELA;AKT1
GO:0001893	maternal placenta development	biological_process	1	91	8	18684	0.0383131	0.0720896	25.6648	AKT1
GO:0002446	neutrophil mediated immunity	biological_process	1	91	8	18684	0.0383131	0.0720896	25.6648	IL6
GO:0002674	negative regulation of acute inflammatory response	biological_process	1	91	8	18684	0.0383131	0.0720896	25.6648	PPARG
GO:0006975	DNA damage induced protein phosphorylation	biological_process	1	91	8	18684	0.0383131	0.0720896	25.6648	MAPK3
GO:0007614	short-term memory	biological_process	1	91	8	18684	0.0383131	0.0720896	25.6648	SLC2A4
GO:0009629	response to gravity	biological_process	1	91	8	18684	0.0383131	0.0720896	25.6648	SPARC
GO:0010544	negative regulation of platelet activation	biological_process	1	91	8	18684	0.0383131	0.0720896	25.6648	NOS3
GO:0014732	skeletal muscle atrophy	biological_process	1	91	8	18684	0.0383131	0.0720896	25.6648	CFLAR
GO:0015889	cobalamin transport	biological_process	1	91	8	18684	0.0383131	0.0720896	25.6648	CD320
GO:0019953	sexual reproduction	biological_process	1	91	8	18684	0.0383131	0.0720896	25.6648	STAT3
GO:0022612	gland morphogenesis	biological_process	1	91	8	18684	0.0383131	0.0720896	25.6648	BCL2
GO:0022898	regulation of transmembrane transporter activity	biological_process	1	91	8	18684	0.0383131	0.0720896	25.6648	BCL2
GO:0032287	peripheral nervous system myelin maintenance	biological_process	1	91	8	18684	0.0383131	0.0720896	25.6648	AKT1
GO:0032471	negative regulation of endoplasmic reticulum calcium ion concentration	biological_process	1	91	8	18684	0.0383131	0.0720896	25.6648	BAX
GO:0032682	negative regulation of chemokine production	biological_process	1	91	8	18684	0.0383131	0.0720896	25.6648	IL6
GO:0032835	glomerulus development	biological_process	1	91	8	18684	0.0383131	0.0720896	25.6648	BCL2
GO:0033601	positive regulation of mammary gland epithelial cell proliferation	biological_process	1	91	8	18684	0.0383131	0.0720896	25.6648	CCND1
GO:0035635	entry of bacterium into host cell	biological_process	1	91	8	18684	0.0383131	0.0720896	25.6648	CTNNB1
GO:0038202	TORC1 signaling	biological_process	1	91	8	18684	0.0383131	0.0720896	25.6648	MTOR
GO:0042994	cytoplasmic sequestering of transcription factor	biological_process	1	91	8	18684	0.0383131	0.0720896	25.6648	NFKBIA
GO:0046620	regulation of organ growth	biological_process	1	91	8	18684	0.0383131	0.0720896	25.6648	BCL2L11
GO:0048739	cardiac muscle fiber development	biological_process	1	91	8	18684	0.0383131	0.0720896	25.6648	VEGFA
GO:0048743	positive regulation of skeletal muscle fiber development	biological_process	1	91	8	18684	0.0383131	0.0720896	25.6648	BCL2
GO:0050871	positive regulation of B cell activation	biological_process	1	91	8	18684	0.0383131	0.0720896	25.6648	IL6
GO:0051045	negative regulation of membrane protein ectodomain proteolysis	biological_process	1	91	8	18684	0.0383131	0.0720896	25.6648	IL10
GO:0051683	establishment of Golgi localization	biological_process	1	91	8	18684	0.0383131	0.0720896	25.6648	CDC42
GO:0060982	coronary artery morphogenesis	biological_process	1	91	8	18684	0.0383131	0.0720896	25.6648	VEGFA
GO:0071493	cellular response to UV-B	biological_process	1	91	8	18684	0.0383131	0.0720896	25.6648	CDKN1A
GO:0071550	death-inducing signaling complex assembly	biological_process	1	91	8	18684	0.0383131	0.0720896	25.6648	TRAF2
GO:0072577	endothelial cell apoptotic process	biological_process	1	91	8	18684	0.0383131	0.0720896	25.6648	IL10
GO:0075713	establishment of integrated proviral latency	biological_process	1	91	8	18684	0.0383131	0.0720896	25.6648	XRCC6
GO:0090091	positive regulation of extracellular matrix disassembly	biological_process	1	91	8	18684	0.0383131	0.0720896	25.6648	IL6
GO:0090279	regulation of calcium ion import	biological_process	1	91	8	18684	0.0383131	0.0720896	25.6648	CTNNB1
GO:0150105	protein localization to cell-cell junction	biological_process	1	91	8	18684	0.0383131	0.0720896	25.6648	JAK1
GO:1901522	positive regulation of transcription from RNA polymerase II promoter involved in cellular response to chemical stimulus	biological_process	1	91	8	18684	0.0383131	0.0720896	25.6648	RELA
GO:1903206	negative regulation of hydrogen peroxide-induced cell death	biological_process	1	91	8	18684	0.0383131	0.0720896	25.6648	NFE2L2
GO:1903238	positive regulation of leukocyte tethering or rolling	biological_process	1	91	8	18684	0.0383131	0.0720896	25.6648	SELE
GO:1990264	peptidyl-tyrosine dephosphorylation involved in inactivation of protein kinase activity	biological_process	1	91	8	18684	0.0383131	0.0720896	25.6648	PTPN1
GO:2000271	positive regulation of fibroblast apoptotic process	biological_process	1	91	8	18684	0.0383131	0.0720896	25.6648	BCL2L11
GO:2000617	positive regulation of histone H3-K9 acetylation	biological_process	1	91	8	18684	0.0383131	0.0720896	25.6648	BRCA1
GO:0021987	cerebral cortex development	biological_process	2	91	64	18684	0.0389188	0.0730113	6.41621	BAX;BCL2A1
GO:0048010	vascular endothelial growth factor receptor signaling pathway	biological_process	2	91	64	18684	0.0389188	0.0730113	6.41621	VEGFA;CDC42
GO:0016579	protein deubiquitination	biological_process	4	91	263	18684	0.0396271	0.0742665	3.12272	NFKBIA;MYC;BRCA1;TRAF2
GO:0032729	positive regulation of interferon-gamma production	biological_process	2	91	65	18684	0.0400297	0.0748725	6.3175	IL1B;CCR2
GO:0060337	type I interferon signaling pathway	biological_process	2	91	66	18684	0.0411525	0.0764921	6.22178	STAT1;JAK1
GO:0030855	epithelial cell differentiation	biological_process	2	91	67	18684	0.0422872	0.0764921	6.12892	VEGFA;PPARG
GO:0051865	protein autoubiquitination	biological_process	2	91	67	18684	0.0422872	0.0764921	6.12892	BRCA1;TRAF2
GO:0008037	cell recognition	biological_process	1	91	9	18684	0.042999	0.0764921	22.8132	PECAM1
GO:0010225	response to UV-C	biological_process	1	91	9	18684	0.042999	0.0764921	22.8132	BRCA2
GO:0010831	positive regulation of myotube differentiation	biological_process	1	91	9	18684	0.042999	0.0764921	22.8132	MTOR
GO:0010873	positive regulation of cholesterol esterification	biological_process	1	91	9	18684	0.042999	0.0764921	22.8132	AGTR1
GO:0014824	artery smooth muscle contraction	biological_process	1	91	9	18684	0.042999	0.0764921	22.8132	EDN1
GO:0031000	response to caffeine	biological_process	1	91	9	18684	0.042999	0.0764921	22.8132	PPARG
GO:0032933	SREBP signaling pathway	biological_process	1	91	9	18684	0.042999	0.0764921	22.8132	SREBF1
GO:0033554	cellular response to stress	biological_process	1	91	9	18684	0.042999	0.0764921	22.8132	RELA
GO:0035767	endothelial cell chemotaxis	biological_process	1	91	9	18684	0.042999	0.0764921	22.8132	VEGFA
GO:0036500	ATF6-mediated unfolded protein response	biological_process	1	91	9	18684	0.042999	0.0764921	22.8132	DDIT3
GO:0038155	interleukin-23-mediated signaling pathway	biological_process	1	91	9	18684	0.042999	0.0764921	22.8132	STAT3
GO:0039694	viral RNA genome replication	biological_process	1	91	9	18684	0.042999	0.0764921	22.8132	CDC42
GO:0043117	positive regulation of vascular permeability	biological_process	1	91	9	18684	0.042999	0.0764921	22.8132	VEGFA
GO:0043653	mitochondrial fragmentation involved in apoptotic process	biological_process	1	91	9	18684	0.042999	0.0764921	22.8132	BAX
GO:0045793	positive regulation of cell size	biological_process	1	91	9	18684	0.042999	0.0764921	22.8132	EDN1
GO:0046324	regulation of glucose import	biological_process	1	91	9	18684	0.042999	0.0764921	22.8132	PRKAG2
GO:0046888	negative regulation of hormone secretion	biological_process	1	91	9	18684	0.042999	0.0764921	22.8132	EDN1
GO:0048304	positive regulation of isotype switching to IgG isotypes	biological_process	1	91	9	18684	0.042999	0.0764921	22.8132	CD28
GO:0048478	replication fork protection	biological_process	1	91	9	18684	0.042999	0.0764921	22.8132	BRCA2
GO:0048771	tissue remodeling	biological_process	1	91	9	18684	0.042999	0.0764921	22.8132	MMP2
GO:0050665	hydrogen peroxide biosynthetic process	biological_process	1	91	9	18684	0.042999	0.0764921	22.8132	CYP1A1
GO:0051006	positive regulation of lipoprotein lipase activity	biological_process	1	91	9	18684	0.042999	0.0764921	22.8132	NR1H3
GO:0051782	negative regulation of cell division	biological_process	1	91	9	18684	0.042999	0.0764921	22.8132	MYC
GO:0060259	regulation of feeding behavior	biological_process	1	91	9	18684	0.042999	0.0764921	22.8132	STAT3
GO:0060338	regulation of type I interferon-mediated signaling pathway	biological_process	1	91	9	18684	0.042999	0.0764921	22.8132	PTPN1
GO:0060670	branching involved in labyrinthine layer morphogenesis	biological_process	1	91	9	18684	0.042999	0.0764921	22.8132	IL10
GO:0061549	sympathetic ganglion development	biological_process	1	91	9	18684	0.042999	0.0764921	22.8132	CTNNB1
GO:0070168	negative regulation of biomineral tissue development	biological_process	1	91	9	18684	0.042999	0.0764921	22.8132	NOS3
GO:0071548	response to dexamethasone	biological_process	1	91	9	18684	0.042999	0.0764921	22.8132	EDN1
GO:0071636	positive regulation of transforming growth factor beta production	biological_process	1	91	9	18684	0.042999	0.0764921	22.8132	PTGS2
GO:0085020	protein K6-linked ubiquitination	biological_process	1	91	9	18684	0.042999	0.0764921	22.8132	BRCA1
GO:0090037	positive regulation of protein kinase C signaling	biological_process	1	91	9	18684	0.042999	0.0764921	22.8132	VEGFA
GO:1900744	regulation of p38MAPK cascade	biological_process	1	91	9	18684	0.042999	0.0764921	22.8132	HGF
GO:1902806	regulation of cell cycle G1/S phase transition	biological_process	1	91	9	18684	0.042999	0.0764921	22.8132	CDKN1A
GO:2000347	positive regulation of hepatocyte proliferation	biological_process	1	91	9	18684	0.042999	0.0764921	22.8132	CFLAR
GO:2000480	negative regulation of cAMP-dependent protein kinase activity	biological_process	1	91	9	18684	0.042999	0.0764921	22.8132	PRKAG2
GO:0001558	regulation of cell growth	biological_process	2	91	69	18684	0.0445915	0.0792505	5.95127	AGTR1;MTOR
GO:0070098	chemokine-mediated signaling pathway	biological_process	2	91	70	18684	0.0457608	0.0804009	5.86625	CXCL8;CCR2
GO:0006303	double-strand break repair via nonhomologous end joining	biological_process	2	91	71	18684	0.0469414	0.0804009	5.78362	BRCA1;XRCC6
GO:0050796	regulation of insulin secretion	biological_process	2	91	71	18684	0.0469414	0.0804009	5.78362	IL6;IL1B
GO:0002377	immunoglobulin production	biological_process	1	91	10	18684	0.0476623	0.0804009	20.5319	IL6
GO:0002726	positive regulation of T cell cytokine production	biological_process	1	91	10	18684	0.0476623	0.0804009	20.5319	TRAF2
GO:0002827	positive regulation of T-helper 1 type immune response	biological_process	1	91	10	18684	0.0476623	0.0804009	20.5319	CCR2
GO:0006301	postreplication repair	biological_process	1	91	10	18684	0.0476623	0.0804009	20.5319	BRCA1
GO:0006359	regulation of transcription by RNA polymerase III	biological_process	1	91	10	18684	0.0476623	0.0804009	20.5319	BRCA1
GO:0009048	dosage compensation by inactivation of X chromosome	biological_process	1	91	10	18684	0.0476623	0.0804009	20.5319	BRCA1
GO:0009651	response to salt stress	biological_process	1	91	10	18684	0.0476623	0.0804009	20.5319	BAX
GO:0009967	positive regulation of signal transduction	biological_process	1	91	10	18684	0.0476623	0.0804009	20.5319	CD80
GO:0010591	regulation of lamellipodium assembly	biological_process	1	91	10	18684	0.0476623	0.0804009	20.5319	CDC42
GO:0010761	fibroblast migration	biological_process	1	91	10	18684	0.0476623	0.0804009	20.5319	AKT1
GO:0014075	response to amine	biological_process	1	91	10	18684	0.0476623	0.0804009	20.5319	ADIPOR2
GO:0030857	negative regulation of epithelial cell differentiation	biological_process	1	91	10	18684	0.0476623	0.0804009	20.5319	CCND1
GO:0031284	positive regulation of guanylate cyclase activity	biological_process	1	91	10	18684	0.0476623	0.0804009	20.5319	NOS3
GO:0032099	negative regulation of appetite	biological_process	1	91	10	18684	0.0476623	0.0804009	20.5319	PPARA
GO:0033327	Leydig cell differentiation	biological_process	1	91	10	18684	0.0476623	0.0804009	20.5319	CCND1
GO:0033629	negative regulation of cell adhesion mediated by integrin	biological_process	1	91	10	18684	0.0476623	0.0804009	20.5319	CYP1B1
GO:0033689	negative regulation of osteoblast proliferation	biological_process	1	91	10	18684	0.0476623	0.0804009	20.5319	BCL2
GO:0033762	response to glucagon	biological_process	1	91	10	18684	0.0476623	0.0804009	20.5319	SREBF1
GO:0034115	negative regulation of heterotypic cell-cell adhesion	biological_process	1	91	10	18684	0.0476623	0.0804009	20.5319	IL10
GO:0035067	negative regulation of histone acetylation	biological_process	1	91	10	18684	0.0476623	0.0804009	20.5319	BRCA1
GO:0035456	response to interferon-beta	biological_process	1	91	10	18684	0.0476623	0.0804009	20.5319	STAT1
GO:0042789	mRNA transcription by RNA polymerase II	biological_process	1	91	10	18684	0.0476623	0.0804009	20.5319	SREBF1
GO:0043031	negative regulation of macrophage activation	biological_process	1	91	10	18684	0.0476623	0.0804009	20.5319	NR1H3
GO:0044320	cellular response to leptin stimulus	biological_process	1	91	10	18684	0.0476623	0.0804009	20.5319	STAT3
GO:0045670	regulation of osteoclast differentiation	biological_process	1	91	10	18684	0.0476623	0.0804009	20.5319	MTOR
GO:0046622	positive regulation of organ growth	biological_process	1	91	10	18684	0.0476623	0.0804009	20.5319	AKT1
GO:0051247	positive regulation of protein metabolic process	biological_process	1	91	10	18684	0.0476623	0.0804009	20.5319	MAPK8
GO:0051272	positive regulation of cellular component movement	biological_process	1	91	10	18684	0.0476623	0.0804009	20.5319	VEGFA
GO:0055013	cardiac muscle cell development	biological_process	1	91	10	18684	0.0476623	0.0804009	20.5319	MTOR
GO:0060068	vagina development	biological_process	1	91	10	18684	0.0476623	0.0804009	20.5319	BAX
GO:0060644	mammary gland epithelial cell differentiation	biological_process	1	91	10	18684	0.0476623	0.0804009	20.5319	AKT1
GO:0061052	negative regulation of cell growth involved in cardiac muscle cell development	biological_process	1	91	10	18684	0.0476623	0.0804009	20.5319	PPARA
GO:0071223	cellular response to lipoteichoic acid	biological_process	1	91	10	18684	0.0476623	0.0804009	20.5319	RELA
GO:0071233	cellular response to leucine	biological_process	1	91	10	18684	0.0476623	0.0804009	20.5319	MTOR
GO:0071470	cellular response to osmotic stress	biological_process	1	91	10	18684	0.0476623	0.0804009	20.5319	SLC2A4
GO:0071481	cellular response to X-ray	biological_process	1	91	10	18684	0.0476623	0.0804009	20.5319	XRCC6
GO:0071498	cellular response to fluid shear stress	biological_process	1	91	10	18684	0.0476623	0.0804009	20.5319	NFE2L2
GO:0090331	negative regulation of platelet aggregation	biological_process	1	91	10	18684	0.0476623	0.0804009	20.5319	PRKCD
GO:0140052	cellular response to oxidised low-density lipoprotein particle stimulus	biological_process	1	91	10	18684	0.0476623	0.0804009	20.5319	AKT1
GO:1901030	positive regulation of mitochondrial outer membrane permeabilization involved in apoptotic signaling pathway	biological_process	1	91	10	18684	0.0476623	0.0804009	20.5319	BAX
GO:1901838	positive regulation of transcription of nucleolar large rRNA by RNA polymerase I	biological_process	1	91	10	18684	0.0476623	0.0804009	20.5319	MTOR
GO:1903140	regulation of establishment of endothelial barrier	biological_process	1	91	10	18684	0.0476623	0.0804009	20.5319	IL1B
GO:1904322	cellular response to forskolin	biological_process	1	91	10	18684	0.0476623	0.0804009	20.5319	AHR
GO:1990253	cellular response to leucine starvation	biological_process	1	91	10	18684	0.0476623	0.0804009	20.5319	MTOR
GO:2000008	regulation of protein localization to cell surface	biological_process	1	91	10	18684	0.0476623	0.0804009	20.5319	CTNNB1
GO:2000048	negative regulation of cell-cell adhesion mediated by cadherin	biological_process	1	91	10	18684	0.0476623	0.0804009	20.5319	VEGFA
GO:2001171	positive regulation of ATP biosynthetic process	biological_process	1	91	10	18684	0.0476623	0.0804009	20.5319	PPARA
GO:0032956	regulation of actin cytoskeleton organization	biological_process	2	91	72	18684	0.0481332	0.0811229	5.7033	PRKCD;MTOR
GO:0050852	T cell receptor signaling pathway	biological_process	3	91	168	18684	0.048865	0.082283	3.66641	RELA;MAPK1;CD28
GO:0001889	liver development	biological_process	2	91	73	18684	0.0493359	0.0829282	5.62517	RELA;HGF
GO:0007059	chromosome segregation	biological_process	2	91	73	18684	0.0493359	0.0829282	5.62517	BRCA1;BIRC5
GO:0000722	telomere maintenance via recombination	biological_process	1	91	11	18684	0.0523031	0.0854103	18.6653	BRCA2
GO:0002675	positive regulation of acute inflammatory response	biological_process	1	91	11	18684	0.0523031	0.0854103	18.6653	IL6
GO:0006853	carnitine shuttle	biological_process	1	91	11	18684	0.0523031	0.0854103	18.6653	PRKAG2
GO:0006885	regulation of pH	biological_process	1	91	11	18684	0.0523031	0.0854103	18.6653	EDN1
GO:0006983	ER overload response	biological_process	1	91	11	18684	0.0523031	0.0854103	18.6653	DDIT3
GO:0010917	negative regulation of mitochondrial membrane potential	biological_process	1	91	11	18684	0.0523031	0.0854103	18.6653	BAX
GO:0010918	positive regulation of mitochondrial membrane potential	biological_process	1	91	11	18684	0.0523031	0.0854103	18.6653	AKT1
GO:0031065	positive regulation of histone deacetylation	biological_process	1	91	11	18684	0.0523031	0.0854103	18.6653	SREBF1
GO:0034145	positive regulation of toll-like receptor 4 signaling pathway	biological_process	1	91	11	18684	0.0523031	0.0854103	18.6653	NR1H3
GO:0034333	adherens junction assembly	biological_process	1	91	11	18684	0.0523031	0.0854103	18.6653	CTNNB1
GO:0038110	interleukin-2-mediated signaling pathway	biological_process	1	91	11	18684	0.0523031	0.0854103	18.6653	JAK1
GO:0042770	signal transduction in response to DNA damage	biological_process	1	91	11	18684	0.0523031	0.0854103	18.6653	CASP9
GO:0043129	surfactant homeostasis	biological_process	1	91	11	18684	0.0523031	0.0854103	18.6653	VEGFA
GO:0045060	negative thymic T cell selection	biological_process	1	91	11	18684	0.0523031	0.0854103	18.6653	CD28
GO:0045348	positive regulation of MHC class II biosynthetic process	biological_process	1	91	11	18684	0.0523031	0.0854103	18.6653	IL10
GO:0045637	regulation of myeloid cell differentiation	biological_process	1	91	11	18684	0.0523031	0.0854103	18.6653	PRKCB
GO:0045945	positive regulation of transcription by RNA polymerase III	biological_process	1	91	11	18684	0.0523031	0.0854103	18.6653	MTOR
GO:0046688	response to copper ion	biological_process	1	91	11	18684	0.0523031	0.0854103	18.6653	IL1A
GO:0051974	negative regulation of telomerase activity	biological_process	1	91	11	18684	0.0523031	0.0854103	18.6653	PPARG
GO:0071310	cellular response to organic substance	biological_process	1	91	11	18684	0.0523031	0.0854103	18.6653	IL1B
GO:0071639	positive regulation of monocyte chemotactic protein-1 production	biological_process	1	91	11	18684	0.0523031	0.0854103	18.6653	IL1B
GO:0072425	signal transduction involved in G2 DNA damage checkpoint	biological_process	1	91	11	18684	0.0523031	0.0854103	18.6653	BRCA1
GO:1900747	negative regulation of vascular endothelial growth factor signaling pathway	biological_process	1	91	11	18684	0.0523031	0.0854103	18.6653	XDH
GO:1903265	positive regulation of tumor necrosis factor-mediated signaling pathway	biological_process	1	91	11	18684	0.0523031	0.0854103	18.6653	TRAF2
GO:1990440	positive regulation of transcription from RNA polymerase II promoter in response to endoplasmic reticulum stress	biological_process	1	91	11	18684	0.0523031	0.0854103	18.6653	DDIT3
GO:2000304	positive regulation of ceramide biosynthetic process	biological_process	1	91	11	18684	0.0523031	0.0854103	18.6653	PRKCD
GO:2000637	positive regulation of gene silencing by miRNA	biological_process	1	91	11	18684	0.0523031	0.0854103	18.6653	STAT3
GO:2001020	regulation of response to DNA damage stimulus	biological_process	1	91	11	18684	0.0523031	0.0854103	18.6653	CASP9
GO:0006469	negative regulation of protein kinase activity	biological_process	2	91	76	18684	0.0530089	0.0864882	5.40312	AKT1;PRKAG2
GO:0043161	proteasome-mediated ubiquitin-dependent protein catabolic process	biological_process	3	91	174	18684	0.0532226	0.086762	3.53998	CTNNB1;DDIT3;NFE2L2
GO:0002687	positive regulation of leukocyte migration	biological_process	1	91	12	18684	0.0569216	0.0897737	17.1099	VEGFA
GO:0009650	UV protection	biological_process	1	91	12	18684	0.0569216	0.0897737	17.1099	CAT
GO:0019725	cellular homeostasis	biological_process	1	91	12	18684	0.0569216	0.0897737	17.1099	CCR2
GO:0021854	hypothalamus development	biological_process	1	91	12	18684	0.0569216	0.0897737	17.1099	BAX
GO:0030595	leukocyte chemotaxis	biological_process	1	91	12	18684	0.0569216	0.0897737	17.1099	IL10
GO:0031668	cellular response to extracellular stimulus	biological_process	1	91	12	18684	0.0569216	0.0897737	17.1099	CDKN1A
GO:0032026	response to magnesium ion	biological_process	1	91	12	18684	0.0569216	0.0897737	17.1099	CCND1
GO:0032204	regulation of telomere maintenance	biological_process	1	91	12	18684	0.0569216	0.0897737	17.1099	MYC
GO:0035195	gene silencing by miRNA	biological_process	1	91	12	18684	0.0569216	0.0897737	17.1099	EIF6
GO:0035278	miRNA mediated inhibition of translation	biological_process	1	91	12	18684	0.0569216	0.0897737	17.1099	EIF6
GO:0038180	nerve growth factor signaling pathway	biological_process	1	91	12	18684	0.0569216	0.0897737	17.1099	NTRK1
GO:0042359	vitamin D metabolic process	biological_process	1	91	12	18684	0.0569216	0.0897737	17.1099	CYP1A1
GO:0044030	regulation of DNA methylation	biological_process	1	91	12	18684	0.0569216	0.0897737	17.1099	BRCA1
GO:0045475	locomotor rhythm	biological_process	1	91	12	18684	0.0569216	0.0897737	17.1099	NCOA2
GO:0045717	negative regulation of fatty acid biosynthetic process	biological_process	1	91	12	18684	0.0569216	0.0897737	17.1099	BRCA1
GO:0045723	positive regulation of fatty acid biosynthetic process	biological_process	1	91	12	18684	0.0569216	0.0897737	17.1099	NR1H3
GO:0048012	hepatocyte growth factor receptor signaling pathway	biological_process	1	91	12	18684	0.0569216	0.0897737	17.1099	HGF
GO:0048016	inositol phosphate-mediated signaling	biological_process	1	91	12	18684	0.0569216	0.0897737	17.1099	EDN1
GO:0048546	digestive tract morphogenesis	biological_process	1	91	12	18684	0.0569216	0.0897737	17.1099	BCL2
GO:0050673	epithelial cell proliferation	biological_process	1	91	12	18684	0.0569216	0.0897737	17.1099	HGF
GO:0050732	negative regulation of peptidyl-tyrosine phosphorylation	biological_process	1	91	12	18684	0.0569216	0.0897737	17.1099	PRKCD
GO:0050927	positive regulation of positive chemotaxis	biological_process	1	91	12	18684	0.0569216	0.0897737	17.1099	VEGFA
GO:0051276	chromosome organization	biological_process	1	91	12	18684	0.0569216	0.0897737	17.1099	MYC
GO:0060100	positive regulation of phagocytosis, engulfment	biological_process	1	91	12	18684	0.0569216	0.0897737	17.1099	PPARG
GO:0060396	growth hormone receptor signaling pathway	biological_process	1	91	12	18684	0.0569216	0.0897737	17.1099	STAT3
GO:0071679	commissural neuron axon guidance	biological_process	1	91	12	18684	0.0569216	0.0897737	17.1099	VEGFA
GO:1903800	positive regulation of production of miRNAs involved in gene silencing by miRNA	biological_process	1	91	12	18684	0.0569216	0.0897737	17.1099	IL6
GO:0000724	double-strand break repair via homologous recombination	biological_process	2	91	80	18684	0.0580523	0.0914046	5.13297	BRCA1;BRCA2
GO:0008543	fibroblast growth factor receptor signaling pathway	biological_process	2	91	80	18684	0.0580523	0.0914046	5.13297	MAPK3;MAPK1
GO:0000460	maturation of 5.8S rRNA	biological_process	1	91	13	18684	0.0615178	0.0945005	15.7937	EIF6
GO:0000470	maturation of LSU-rRNA	biological_process	1	91	13	18684	0.0615178	0.0945005	15.7937	EIF6
GO:0001833	inner cell mass cell proliferation	biological_process	1	91	13	18684	0.0615178	0.0945005	15.7937	BRCA2
GO:0001952	regulation of cell-matrix adhesion	biological_process	1	91	13	18684	0.0615178	0.0945005	15.7937	BCL2
GO:0002523	leukocyte migration involved in inflammatory response	biological_process	1	91	13	18684	0.0615178	0.0945005	15.7937	SELE
GO:0002690	positive regulation of leukocyte chemotaxis	biological_process	1	91	13	18684	0.0615178	0.0945005	15.7937	IL6
GO:0006195	purine nucleotide catabolic process	biological_process	1	91	13	18684	0.0615178	0.0945005	15.7937	XDH
GO:0007097	nuclear migration	biological_process	1	91	13	18684	0.0615178	0.0945005	15.7937	CDC42
GO:0010248	establishment or maintenance of transmembrane electrochemical gradient	biological_process	1	91	13	18684	0.0615178	0.0945005	15.7937	BAX
GO:0010259	multicellular organism aging	biological_process	1	91	13	18684	0.0615178	0.0945005	15.7937	EDN1
GO:0010763	positive regulation of fibroblast migration	biological_process	1	91	13	18684	0.0615178	0.0945005	15.7937	AKT1
GO:0016572	histone phosphorylation	biological_process	1	91	13	18684	0.0615178	0.0945005	15.7937	PRKCD
GO:0030195	negative regulation of blood coagulation	biological_process	1	91	13	18684	0.0615178	0.0945005	15.7937	EDN1
GO:0030948	negative regulation of vascular endothelial growth factor receptor signaling pathway	biological_process	1	91	13	18684	0.0615178	0.0945005	15.7937	PTPN1
GO:0031274	positive regulation of pseudopodium assembly	biological_process	1	91	13	18684	0.0615178	0.0945005	15.7937	CDC42
GO:0031669	cellular response to nutrient levels	biological_process	1	91	13	18684	0.0615178	0.0945005	15.7937	MTOR
GO:0033628	regulation of cell adhesion mediated by integrin	biological_process	1	91	13	18684	0.0615178	0.0945005	15.7937	PLAU
GO:0035810	positive regulation of urine volume	biological_process	1	91	13	18684	0.0615178	0.0945005	15.7937	EDN1
GO:0035815	positive regulation of renal sodium excretion	biological_process	1	91	13	18684	0.0615178	0.0945005	15.7937	EDN1
GO:0045580	regulation of T cell differentiation	biological_process	1	91	13	18684	0.0615178	0.0945005	15.7937	CCR2
GO:0045722	positive regulation of gluconeogenesis	biological_process	1	91	13	18684	0.0615178	0.0945005	15.7937	PPARA
GO:0045741	positive regulation of epidermal growth factor-activated receptor activity	biological_process	1	91	13	18684	0.0615178	0.0945005	15.7937	TGFA
GO:0045744	negative regulation of G protein-coupled receptor signaling pathway	biological_process	1	91	13	18684	0.0615178	0.0945005	15.7937	CXCL8
GO:0045820	negative regulation of glycolytic process	biological_process	1	91	13	18684	0.0615178	0.0945005	15.7937	PPARA
GO:0048599	oocyte development	biological_process	1	91	13	18684	0.0615178	0.0945005	15.7937	BCL2
GO:0050872	white fat cell differentiation	biological_process	1	91	13	18684	0.0615178	0.0945005	15.7937	PPARG
GO:0051492	regulation of stress fiber assembly	biological_process	1	91	13	18684	0.0615178	0.0945005	15.7937	CDC42
GO:0007596	blood coagulation	biological_process	3	91	185	18684	0.0616799	0.0946726	3.32949	PLAU;PLAT;CDC42
GO:0003376	sphingosine-1-phosphate receptor signaling pathway	biological_process	1	91	14	18684	0.0660918	0.0998239	14.6656	AKT1
GO:0006349	regulation of gene expression by genetic imprinting	biological_process	1	91	14	18684	0.0660918	0.0998239	14.6656	BRCA1
GO:0008610	lipid biosynthetic process	biological_process	1	91	14	18684	0.0660918	0.0998239	14.6656	SREBF1
GO:0016064	immunoglobulin mediated immune response	biological_process	1	91	14	18684	0.0660918	0.0998239	14.6656	PRKCD
GO:0031529	ruffle organization	biological_process	1	91	14	18684	0.0660918	0.0998239	14.6656	MTOR
GO:0032700	negative regulation of interleukin-17 production	biological_process	1	91	14	18684	0.0660918	0.0998239	14.6656	DDIT3
GO:0033147	negative regulation of intracellular estrogen receptor signaling pathway	biological_process	1	91	14	18684	0.0660918	0.0998239	14.6656	BRCA1
GO:0034356	NAD biosynthesis via nicotinamide riboside salvage pathway	biological_process	1	91	14	18684	0.0660918	0.0998239	14.6656	PTGS2
GO:0038084	vascular endothelial growth factor signaling pathway	biological_process	1	91	14	18684	0.0660918	0.0998239	14.6656	VEGFA
GO:0045019	negative regulation of nitric oxide biosynthetic process	biological_process	1	91	14	18684	0.0660918	0.0998239	14.6656	IL10
GO:0046007	negative regulation of activated T cell proliferation	biological_process	1	91	14	18684	0.0660918	0.0998239	14.6656	CASP3
GO:0050862	positive regulation of T cell receptor signaling pathway	biological_process	1	91	14	18684	0.0660918	0.0998239	14.6656	RELA
GO:0050966	detection of mechanical stimulus involved in sensory perception of pain	biological_process	1	91	14	18684	0.0660918	0.0998239	14.6656	NTRK1
GO:0051489	regulation of filopodium assembly	biological_process	1	91	14	18684	0.0660918	0.0998239	14.6656	CDC42
GO:0060416	response to growth hormone	biological_process	1	91	14	18684	0.0660918	0.0998239	14.6656	AKT1
GO:0070365	hepatocyte differentiation	biological_process	1	91	14	18684	0.0660918	0.0998239	14.6656	CYP1A1
GO:2000279	negative regulation of DNA biosynthetic process	biological_process	1	91	14	18684	0.0660918	0.0998239	14.6656	CDKN1A
GO:0006351	transcription, DNA-templated	biological_process	2	91	87	18684	0.0672575	0.101504	4.71997	RELA;RUNX1T1
GO:0000302	response to reactive oxygen species	biological_process	1	91	15	18684	0.0706438	0.103476	13.6879	CAT
GO:0000729	DNA double-strand break processing	biological_process	1	91	15	18684	0.0706438	0.103476	13.6879	BRCA1
GO:0003184	pulmonary valve morphogenesis	biological_process	1	91	15	18684	0.0706438	0.103476	13.6879	NOS3
GO:0010820	positive regulation of T cell chemotaxis	biological_process	1	91	15	18684	0.0706438	0.103476	13.6879	CCR2
GO:0015671	oxygen transport	biological_process	1	91	15	18684	0.0706438	0.103476	13.6879	MYC
GO:0030194	positive regulation of blood coagulation	biological_process	1	91	15	18684	0.0706438	0.103476	13.6879	NFE2L2
GO:0032516	positive regulation of phosphoprotein phosphatase activity	biological_process	1	91	15	18684	0.0706438	0.103476	13.6879	MTOR
GO:0042462	eye photoreceptor cell development	biological_process	1	91	15	18684	0.0706438	0.103476	13.6879	VEGFA
GO:0042574	retinal metabolic process	biological_process	1	91	15	18684	0.0706438	0.103476	13.6879	CYP1B1
GO:0043403	skeletal muscle tissue regeneration	biological_process	1	91	15	18684	0.0706438	0.103476	13.6879	CFLAR
GO:0045589	regulation of regulatory T cell differentiation	biological_process	1	91	15	18684	0.0706438	0.103476	13.6879	CD28
GO:0045987	positive regulation of smooth muscle contraction	biological_process	1	91	15	18684	0.0706438	0.103476	13.6879	EDN1
GO:0046426	negative regulation of receptor signaling pathway via JAK-STAT	biological_process	1	91	15	18684	0.0706438	0.103476	13.6879	ADIPOR1
GO:0048485	sympathetic nervous system development	biological_process	1	91	15	18684	0.0706438	0.103476	13.6879	NTRK1
GO:0048566	embryonic digestive tract development	biological_process	1	91	15	18684	0.0706438	0.103476	13.6879	CXCL8
GO:0048593	camera-type eye morphogenesis	biological_process	1	91	15	18684	0.0706438	0.103476	13.6879	VEGFA
GO:0050965	detection of temperature stimulus involved in sensory perception of pain	biological_process	1	91	15	18684	0.0706438	0.103476	13.6879	NTRK1
GO:0051044	positive regulation of membrane protein ectodomain proteolysis	biological_process	1	91	15	18684	0.0706438	0.103476	13.6879	IL1B
GO:0070848	response to growth factor	biological_process	1	91	15	18684	0.0706438	0.103476	13.6879	MYC
GO:0070885	negative regulation of calcineurin-NFAT signaling cascade	biological_process	1	91	15	18684	0.0706438	0.103476	13.6879	MTOR
GO:0071354	cellular response to interleukin-6	biological_process	1	91	15	18684	0.0706438	0.103476	13.6879	RELA
GO:1900118	negative regulation of execution phase of apoptosis	biological_process	1	91	15	18684	0.0706438	0.103476	13.6879	BCL2L1
GO:1901653	cellular response to peptide	biological_process	1	91	15	18684	0.0706438	0.103476	13.6879	KLF10
GO:1902166	negative regulation of intrinsic apoptotic signaling pathway in response to DNA damage by p53 class mediator	biological_process	1	91	15	18684	0.0706438	0.103476	13.6879	BCL2
GO:1902230	negative regulation of intrinsic apoptotic signaling pathway in response to DNA damage	biological_process	1	91	15	18684	0.0706438	0.103476	13.6879	BCL2L1
GO:1903827	regulation of cellular protein localization	biological_process	1	91	15	18684	0.0706438	0.103476	13.6879	CCNE1
GO:0007160	cell-matrix adhesion	biological_process	2	91	92	18684	0.0741086	0.107692	4.46345	VCAM1;BCL2L11
GO:0046718	viral entry into host cell	biological_process	2	91	92	18684	0.0741086	0.107692	4.46345	CD80;BSG
GO:0006309	apoptotic DNA fragmentation	biological_process	1	91	16	18684	0.0751738	0.107692	12.8324	CASP3
GO:0006473	protein acetylation	biological_process	1	91	16	18684	0.0751738	0.107692	12.8324	FOXO1
GO:0007093	mitotic cell cycle checkpoint	biological_process	1	91	16	18684	0.0751738	0.107692	12.8324	BCL2L1
GO:0007413	axonal fasciculation	biological_process	1	91	16	18684	0.0751738	0.107692	12.8324	CASP3
GO:0010633	negative regulation of epithelial cell migration	biological_process	1	91	16	18684	0.0751738	0.107692	12.8324	ADIPOR1
GO:0010765	positive regulation of sodium ion transport	biological_process	1	91	16	18684	0.0751738	0.107692	12.8324	AKT1
GO:0015909	long-chain fatty acid transport	biological_process	1	91	16	18684	0.0751738	0.107692	12.8324	PPARG
GO:0031103	axon regeneration	biological_process	1	91	16	18684	0.0751738	0.107692	12.8324	BCL2
GO:0042554	superoxide anion generation	biological_process	1	91	16	18684	0.0751738	0.107692	12.8324	EDN1
GO:0045779	negative regulation of bone resorption	biological_process	1	91	16	18684	0.0751738	0.107692	12.8324	IL6
GO:0050995	negative regulation of lipid catabolic process	biological_process	1	91	16	18684	0.0751738	0.107692	12.8324	IL1B
GO:0051896	regulation of protein kinase B signaling	biological_process	1	91	16	18684	0.0751738	0.107692	12.8324	NTRK1
GO:0060047	heart contraction	biological_process	1	91	16	18684	0.0751738	0.107692	12.8324	CDC42
GO:0070050	neuron cellular homeostasis	biological_process	1	91	16	18684	0.0751738	0.107692	12.8324	IL6
GO:0071375	cellular response to peptide hormone stimulus	biological_process	1	91	16	18684	0.0751738	0.107692	12.8324	EDN1
GO:0090336	positive regulation of brown fat cell differentiation	biological_process	1	91	16	18684	0.0751738	0.107692	12.8324	PTGS2
GO:0090399	replicative senescence	biological_process	1	91	16	18684	0.0751738	0.107692	12.8324	CDKN1A
GO:1903146	regulation of autophagy of mitochondrion	biological_process	1	91	16	18684	0.0751738	0.107692	12.8324	SREBF1
GO:2000010	positive regulation of protein localization to cell surface	biological_process	1	91	16	18684	0.0751738	0.107692	12.8324	AKT1
GO:0070374	positive regulation of ERK1 and ERK2 cascade	biological_process	3	91	202	18684	0.0758969	0.108646	3.04929	MAPK3;NTRK1;CFLAR
GO:0002407	dendritic cell chemotaxis	biological_process	1	91	17	18684	0.079682	0.112029	12.0776	CCR2
GO:0003203	endocardial cushion morphogenesis	biological_process	1	91	17	18684	0.079682	0.112029	12.0776	NOS3
GO:0016126	sterol biosynthetic process	biological_process	1	91	17	18684	0.079682	0.112029	12.0776	PRKAG2
GO:0031643	positive regulation of myelination	biological_process	1	91	17	18684	0.079682	0.112029	12.0776	HGF
GO:0032695	negative regulation of interleukin-12 production	biological_process	1	91	17	18684	0.079682	0.112029	12.0776	IL10
GO:0042176	regulation of protein catabolic process	biological_process	1	91	17	18684	0.079682	0.112029	12.0776	ODC1
GO:0042474	middle ear morphogenesis	biological_process	1	91	17	18684	0.079682	0.112029	12.0776	EDN1
GO:0045198	establishment of epithelial cell apical/basal polarity	biological_process	1	91	17	18684	0.079682	0.112029	12.0776	CDC42
GO:0048384	retinoic acid receptor signaling pathway	biological_process	1	91	17	18684	0.079682	0.112029	12.0776	PPARG
GO:0050870	positive regulation of T cell activation	biological_process	1	91	17	18684	0.079682	0.112029	12.0776	CCR2
GO:0051298	centrosome duplication	biological_process	1	91	17	18684	0.079682	0.112029	12.0776	BRCA2
GO:0060384	innervation	biological_process	1	91	17	18684	0.079682	0.112029	12.0776	VCAM1
GO:0070593	dendrite self-avoidance	biological_process	1	91	17	18684	0.079682	0.112029	12.0776	BSG
GO:0071404	cellular response to low-density lipoprotein particle stimulus	biological_process	1	91	17	18684	0.079682	0.112029	12.0776	PPARG
GO:0071850	mitotic cell cycle arrest	biological_process	1	91	17	18684	0.079682	0.112029	12.0776	CDKN1A
GO:0090190	positive regulation of branching involved in ureteric bud morphogenesis	biological_process	1	91	17	18684	0.079682	0.112029	12.0776	VEGFA
GO:2000811	negative regulation of anoikis	biological_process	1	91	17	18684	0.079682	0.112029	12.0776	BCL2
GO:0050830	defense response to Gram-positive bacterium	biological_process	2	91	99	18684	0.0840555	0.116347	4.14785	IL6;CRP
GO:0007221	positive regulation of transcription of Notch receptor target	biological_process	1	91	18	18684	0.0841685	0.116347	11.4066	STAT1
GO:0007263	nitric oxide mediated signal transduction	biological_process	1	91	18	18684	0.0841685	0.116347	11.4066	NOS3
GO:0008053	mitochondrial fusion	biological_process	1	91	18	18684	0.0841685	0.116347	11.4066	BAX
GO:0009948	anterior/posterior axis specification	biological_process	1	91	18	18684	0.0841685	0.116347	11.4066	DDIT3
GO:0010744	positive regulation of macrophage derived foam cell differentiation	biological_process	1	91	18	18684	0.0841685	0.116347	11.4066	AGTR1
GO:0030279	negative regulation of ossification	biological_process	1	91	18	18684	0.0841685	0.116347	11.4066	BCL2
GO:0030837	negative regulation of actin filament polymerization	biological_process	1	91	18	18684	0.0841685	0.116347	11.4066	PRKCD
GO:0032717	negative regulation of interleukin-8 production	biological_process	1	91	18	18684	0.0841685	0.116347	11.4066	IL10
GO:0032740	positive regulation of interleukin-17 production	biological_process	1	91	18	18684	0.0841685	0.116347	11.4066	IL6
GO:0034329	cell junction assembly	biological_process	1	91	18	18684	0.0841685	0.116347	11.4066	CDC42
GO:0042326	negative regulation of phosphorylation	biological_process	1	91	18	18684	0.0841685	0.116347	11.4066	CDKN1A
GO:0043032	positive regulation of macrophage activation	biological_process	1	91	18	18684	0.0841685	0.116347	11.4066	IL10
GO:0045638	negative regulation of myeloid cell differentiation	biological_process	1	91	18	18684	0.0841685	0.116347	11.4066	NFKBIA
GO:0046470	phosphatidylcholine metabolic process	biological_process	1	91	18	18684	0.0841685	0.116347	11.4066	PON1
GO:0061028	establishment of endothelial barrier	biological_process	1	91	18	18684	0.0841685	0.116347	11.4066	PECAM1
GO:1903077	negative regulation of protein localization to plasma membrane	biological_process	1	91	18	18684	0.0841685	0.116347	11.4066	BCL2L1
GO:0001649	osteoblast differentiation	biological_process	2	91	101	18684	0.0869689	0.119955	4.06572	AKT1;CAT
GO:0005978	glycogen biosynthetic process	biological_process	1	91	19	18684	0.0886333	0.120753	10.8062	AKT1
GO:0006883	cellular sodium ion homeostasis	biological_process	1	91	19	18684	0.0886333	0.120753	10.8062	IL1A
GO:0007194	negative regulation of adenylate cyclase activity	biological_process	1	91	19	18684	0.0886333	0.120753	10.8062	CCR2
GO:0008585	female gonad development	biological_process	1	91	19	18684	0.0886333	0.120753	10.8062	BRCA2
GO:0010460	positive regulation of heart rate	biological_process	1	91	19	18684	0.0886333	0.120753	10.8062	EDN1
GO:0010613	positive regulation of cardiac muscle hypertrophy	biological_process	1	91	19	18684	0.0886333	0.120753	10.8062	EDN1
GO:0014911	positive regulation of smooth muscle cell migration	biological_process	1	91	19	18684	0.0886333	0.120753	10.8062	BCL2
GO:0032793	positive regulation of CREB transcription factor activity	biological_process	1	91	19	18684	0.0886333	0.120753	10.8062	VEGFA
GO:0034142	toll-like receptor 4 signaling pathway	biological_process	1	91	19	18684	0.0886333	0.120753	10.8062	NFKBIA
GO:0043277	apoptotic cell clearance	biological_process	1	91	19	18684	0.0886333	0.120753	10.8062	NR1H3
GO:0046827	positive regulation of protein export from nucleus	biological_process	1	91	19	18684	0.0886333	0.120753	10.8062	IL1B
GO:0048514	blood vessel morphogenesis	biological_process	1	91	19	18684	0.0886333	0.120753	10.8062	CYP1B1
GO:0060997	dendritic spine morphogenesis	biological_process	1	91	19	18684	0.0886333	0.120753	10.8062	CDC42
GO:0070584	mitochondrion morphogenesis	biological_process	1	91	19	18684	0.0886333	0.120753	10.8062	BAX
GO:1900016	negative regulation of cytokine production involved in inflammatory response	biological_process	1	91	19	18684	0.0886333	0.120753	10.8062	PPARA
GO:2000251	positive regulation of actin cytoskeleton reorganization	biological_process	1	91	19	18684	0.0886333	0.120753	10.8062	CDC42
GO:0051301	cell division	biological_process	4	91	349	18684	0.090837	0.123667	2.35322	CCND1;BIRC5;CCNB1;CCNE1
GO:0001678	cellular glucose homeostasis	biological_process	1	91	20	18684	0.0930767	0.12581	10.2659	FOXO1
GO:0006693	prostaglandin metabolic process	biological_process	1	91	20	18684	0.0930767	0.12581	10.2659	PTGES
GO:0030318	melanocyte differentiation	biological_process	1	91	20	18684	0.0930767	0.12581	10.2659	BCL2
GO:0034063	stress granule assembly	biological_process	1	91	20	18684	0.0930767	0.12581	10.2659	EIF2S1
GO:0042157	lipoprotein metabolic process	biological_process	1	91	20	18684	0.0930767	0.12581	10.2659	PPARA
GO:0046847	filopodium assembly	biological_process	1	91	20	18684	0.0930767	0.12581	10.2659	CDC42
GO:0090026	positive regulation of monocyte chemotaxis	biological_process	1	91	20	18684	0.0930767	0.12581	10.2659	CCR2
GO:0044267	cellular protein metabolic process	biological_process	3	91	221	18684	0.0933316	0.126064	2.78713	MMP2;IL6;PAPPA
GO:0043410	positive regulation of MAPK cascade	biological_process	2	91	108	18684	0.0973979	0.129655	3.8022	IL6;NTRK1
GO:0006090	pyruvate metabolic process	biological_process	1	91	21	18684	0.0974985	0.129655	9.77708	BSG
GO:0007095	mitotic G2 DNA damage checkpoint	biological_process	1	91	21	18684	0.0974985	0.129655	9.77708	CDKN1A
GO:0009235	cobalamin metabolic process	biological_process	1	91	21	18684	0.0974985	0.129655	9.77708	CD320
GO:0030879	mammary gland development	biological_process	1	91	21	18684	0.0974985	0.129655	9.77708	BCL2L11
GO:0031293	membrane protein intracellular domain proteolysis	biological_process	1	91	21	18684	0.0974985	0.129655	9.77708	RELA
GO:0042755	eating behavior	biological_process	1	91	21	18684	0.0974985	0.129655	9.77708	STAT3
GO:0043254	regulation of protein-containing complex assembly	biological_process	1	91	21	18684	0.0974985	0.129655	9.77708	TRAF2
GO:0043537	negative regulation of blood vessel endothelial cell migration	biological_process	1	91	21	18684	0.0974985	0.129655	9.77708	PPARG
GO:0045995	regulation of embryonic development	biological_process	1	91	21	18684	0.0974985	0.129655	9.77708	NFE2L2
GO:0048754	branching morphogenesis of an epithelial tube	biological_process	1	91	21	18684	0.0974985	0.129655	9.77708	VEGFA
GO:0048844	artery morphogenesis	biological_process	1	91	21	18684	0.0974985	0.129655	9.77708	VEGFA
GO:0051899	membrane depolarization	biological_process	1	91	21	18684	0.0974985	0.129655	9.77708	EDN1
GO:0071542	dopaminergic neuron differentiation	biological_process	1	91	21	18684	0.0974985	0.129655	9.77708	VEGFA
GO:1904886	beta-catenin destruction complex disassembly	biological_process	1	91	21	18684	0.0974985	0.129655	9.77708	CTNNB1
GO:1990138	neuron projection extension	biological_process	1	91	21	18684	0.0974985	0.129655	9.77708	CTNNB1
GO:2001235	positive regulation of apoptotic signaling pathway	biological_process	1	91	21	18684	0.0974985	0.129655	9.77708	PRKCD
GO:0009615	response to virus	biological_process	2	91	109	18684	0.0989158	0.131447	3.76732	ODC1;CYP1A1
GO:0007088	regulation of mitotic nuclear division	biological_process	1	91	22	18684	0.101899	0.13372	9.33267	CDC42
GO:0008361	regulation of cell size	biological_process	1	91	22	18684	0.101899	0.13372	9.33267	MTOR
GO:0010499	proteasomal ubiquitin-independent protein catabolic process	biological_process	1	91	22	18684	0.101899	0.13372	9.33267	NFE2L2
GO:0014032	neural crest cell development	biological_process	1	91	22	18684	0.101899	0.13372	9.33267	EDN1
GO:0030031	cell projection assembly	biological_process	1	91	22	18684	0.101899	0.13372	9.33267	CDC42
GO:0032727	positive regulation of interferon-alpha production	biological_process	1	91	22	18684	0.101899	0.13372	9.33267	STAT1
GO:0034622	cellular protein-containing complex assembly	biological_process	1	91	22	18684	0.101899	0.13372	9.33267	TRAF2
GO:0035458	cellular response to interferon-beta	biological_process	1	91	22	18684	0.101899	0.13372	9.33267	STAT1
GO:0035584	calcium-mediated signaling using intracellular calcium source	biological_process	1	91	22	18684	0.101899	0.13372	9.33267	VCAM1
GO:0043401	steroid hormone mediated signaling pathway	biological_process	1	91	22	18684	0.101899	0.13372	9.33267	PPARA
GO:0071901	negative regulation of protein serine/threonine kinase activity	biological_process	1	91	22	18684	0.101899	0.13372	9.33267	AKT1
GO:0002223	stimulatory C-type lectin receptor signaling pathway	biological_process	2	91	113	18684	0.105054	0.137566	3.63396	RELA;PRKCD
GO:0043488	regulation of mRNA stability	biological_process	2	91	113	18684	0.105054	0.137566	3.63396	AKT1;PRKCD
GO:0001816	cytokine production	biological_process	1	91	23	18684	0.106278	0.137652	8.9269	CD28
GO:0007141	male meiosis I	biological_process	1	91	23	18684	0.106278	0.137652	8.9269	BRCA2
GO:0008643	carbohydrate transport	biological_process	1	91	23	18684	0.106278	0.137652	8.9269	AKT1
GO:0016125	sterol metabolic process	biological_process	1	91	23	18684	0.106278	0.137652	8.9269	CYP1B1
GO:0043393	regulation of protein binding	biological_process	1	91	23	18684	0.106278	0.137652	8.9269	CDC42
GO:0045662	negative regulation of myoblast differentiation	biological_process	1	91	23	18684	0.106278	0.137652	8.9269	DDIT3
GO:0045672	positive regulation of osteoclast differentiation	biological_process	1	91	23	18684	0.106278	0.137652	8.9269	KLF10
GO:0051000	positive regulation of nitric-oxide synthase activity	biological_process	1	91	23	18684	0.106278	0.137652	8.9269	AKT1
GO:0060135	maternal process involved in female pregnancy	biological_process	1	91	23	18684	0.106278	0.137652	8.9269	MTOR
GO:0060999	positive regulation of dendritic spine development	biological_process	1	91	23	18684	0.106278	0.137652	8.9269	MTOR
GO:0071157	negative regulation of cell cycle arrest	biological_process	1	91	23	18684	0.106278	0.137652	8.9269	CCND1
GO:0090316	positive regulation of intracellular protein transport	biological_process	1	91	23	18684	0.106278	0.137652	8.9269	CDC42
GO:0030336	negative regulation of cell migration	biological_process	2	91	116	18684	0.109724	0.14163	3.53998	BCL2;CYP1B1
GO:0001656	metanephros development	biological_process	1	91	24	18684	0.110637	0.141744	8.55495	BCL2
GO:0022604	regulation of cell morphogenesis	biological_process	1	91	24	18684	0.110637	0.141744	8.55495	SPARC
GO:0031954	positive regulation of protein autophosphorylation	biological_process	1	91	24	18684	0.110637	0.141744	8.55495	VEGFA
GO:0032753	positive regulation of interleukin-4 production	biological_process	1	91	24	18684	0.110637	0.141744	8.55495	CD28
GO:0042311	vasodilation	biological_process	1	91	24	18684	0.110637	0.141744	8.55495	NOS3
GO:0042832	defense response to protozoan	biological_process	1	91	24	18684	0.110637	0.141744	8.55495	IL10
GO:0051602	response to electrical stimulus	biological_process	1	91	24	18684	0.110637	0.141744	8.55495	NTRK1
GO:0072332	intrinsic apoptotic signaling pathway by p53 class mediator	biological_process	1	91	24	18684	0.110637	0.141744	8.55495	BAX
GO:1904659	glucose transmembrane transport	biological_process	1	91	24	18684	0.110637	0.141744	8.55495	SLC2A4
GO:0006911	phagocytosis, engulfment	biological_process	1	91	25	18684	0.114974	0.146506	8.21275	CDC42
GO:0009060	aerobic respiration	biological_process	1	91	25	18684	0.114974	0.146506	8.21275	CAT
GO:0048662	negative regulation of smooth muscle cell proliferation	biological_process	1	91	25	18684	0.114974	0.146506	8.21275	PPARG
GO:0051894	positive regulation of focal adhesion assembly	biological_process	1	91	25	18684	0.114974	0.146506	8.21275	VEGFA
GO:0051924	regulation of calcium ion transport	biological_process	1	91	25	18684	0.114974	0.146506	8.21275	BCL2
GO:0071158	positive regulation of cell cycle arrest	biological_process	1	91	25	18684	0.114974	0.146506	8.21275	BRCA1
GO:0001662	behavioral fear response	biological_process	1	91	26	18684	0.11929	0.150586	7.89687	BCL2
GO:0006306	DNA methylation	biological_process	1	91	26	18684	0.11929	0.150586	7.89687	CYP1A1
GO:0006694	steroid biosynthetic process	biological_process	1	91	26	18684	0.11929	0.150586	7.89687	CYP1A1
GO:0007129	homologous chromosome pairing at meiosis	biological_process	1	91	26	18684	0.11929	0.150586	7.89687	CCNE1
GO:0007498	mesoderm development	biological_process	1	91	26	18684	0.11929	0.150586	7.89687	VEGFA
GO:0010033	response to organic substance	biological_process	1	91	26	18684	0.11929	0.150586	7.89687	RELA
GO:0017144	drug metabolic process	biological_process	1	91	26	18684	0.11929	0.150586	7.89687	CYP1A1
GO:0046329	negative regulation of JNK cascade	biological_process	1	91	26	18684	0.11929	0.150586	7.89687	AKT1
GO:0050873	brown fat cell differentiation	biological_process	1	91	26	18684	0.11929	0.150586	7.89687	SLC2A4
GO:0005977	glycogen metabolic process	biological_process	1	91	27	18684	0.123586	0.154462	7.6044	PRKAG2
GO:0006754	ATP biosynthetic process	biological_process	1	91	27	18684	0.123586	0.154462	7.6044	PRKAG2
GO:0009966	regulation of signal transduction	biological_process	1	91	27	18684	0.123586	0.154462	7.6044	PTPN1
GO:0031069	hair follicle morphogenesis	biological_process	1	91	27	18684	0.123586	0.154462	7.6044	BCL2
GO:0034113	heterotypic cell-cell adhesion	biological_process	1	91	27	18684	0.123586	0.154462	7.6044	VCAM1
GO:0035307	positive regulation of protein dephosphorylation	biological_process	1	91	27	18684	0.123586	0.154462	7.6044	PRKCD
GO:0035329	hippo signaling	biological_process	1	91	27	18684	0.123586	0.154462	7.6044	CASP3
GO:0048255	mRNA stabilization	biological_process	1	91	27	18684	0.123586	0.154462	7.6044	MTOR
GO:0050690	regulation of defense response to virus by virus	biological_process	1	91	27	18684	0.123586	0.154462	7.6044	CD28
GO:0060828	regulation of canonical Wnt signaling pathway	biological_process	1	91	27	18684	0.123586	0.154462	7.6044	CTNNB1
GO:0007015	actin filament organization	biological_process	2	91	127	18684	0.127293	0.158029	3.23337	BCL2;CDC42
GO:0007205	protein kinase C-activating G protein-coupled receptor signaling pathway	biological_process	1	91	28	18684	0.12786	0.158029	7.33281	EDN1
GO:0007585	respiratory gaseous exchange by respiratory system	biological_process	1	91	28	18684	0.12786	0.158029	7.33281	EDN1
GO:0043085	positive regulation of catalytic activity	biological_process	1	91	28	18684	0.12786	0.158029	7.33281	BCL2
GO:0044344	cellular response to fibroblast growth factor stimulus	biological_process	1	91	28	18684	0.12786	0.158029	7.33281	CXCL8
GO:0045740	positive regulation of DNA replication	biological_process	1	91	28	18684	0.12786	0.158029	7.33281	CDC42
GO:0045930	negative regulation of mitotic cell cycle	biological_process	1	91	28	18684	0.12786	0.158029	7.33281	IL10
GO:0048041	focal adhesion assembly	biological_process	1	91	28	18684	0.12786	0.158029	7.33281	BCL2
GO:0050832	defense response to fungus	biological_process	1	91	28	18684	0.12786	0.158029	7.33281	MPO
GO:0051930	regulation of sensory perception of pain	biological_process	1	91	28	18684	0.12786	0.158029	7.33281	EDN1
GO:0000083	regulation of transcription involved in G1/S transition of mitotic cell cycle	biological_process	1	91	29	18684	0.132114	0.161801	7.07995	CCNE1
GO:0002218	activation of innate immune response	biological_process	1	91	29	18684	0.132114	0.161801	7.07995	XRCC6
GO:0010803	regulation of tumor necrosis factor-mediated signaling pathway	biological_process	1	91	29	18684	0.132114	0.161801	7.07995	TRAF2
GO:0034394	protein localization to cell surface	biological_process	1	91	29	18684	0.132114	0.161801	7.07995	CTNNB1
GO:0040018	positive regulation of multicellular organism growth	biological_process	1	91	29	18684	0.132114	0.161801	7.07995	BCL2
GO:0048008	platelet-derived growth factor receptor signaling pathway	biological_process	1	91	29	18684	0.132114	0.161801	7.07995	PLAT
GO:0051281	positive regulation of release of sequestered calcium ion into cytosol	biological_process	1	91	29	18684	0.132114	0.161801	7.07995	BAX
GO:0060325	face morphogenesis	biological_process	1	91	29	18684	0.132114	0.161801	7.07995	MMP2
GO:0070328	triglyceride homeostasis	biological_process	1	91	29	18684	0.132114	0.161801	7.07995	NR1H3
GO:0072593	reactive oxygen species metabolic process	biological_process	1	91	29	18684	0.132114	0.161801	7.07995	BCL2
GO:0006413	translational initiation	biological_process	2	91	130	18684	0.132196	0.161801	3.15875	EIF6;EIF2S1
GO:0008283	cell population proliferation	biological_process	2	91	130	18684	0.132196	0.161801	3.15875	AKT1;CYP1A1
GO:0001818	negative regulation of cytokine production	biological_process	1	91	30	18684	0.136348	0.16549	6.84396	IL10
GO:0006641	triglyceride metabolic process	biological_process	1	91	30	18684	0.136348	0.16549	6.84396	CAT
GO:0019933	cAMP-mediated signaling	biological_process	1	91	30	18684	0.136348	0.16549	6.84396	AHR
GO:0033077	T cell differentiation in thymus	biological_process	1	91	30	18684	0.136348	0.16549	6.84396	BCL2
GO:0036151	phosphatidylcholine acyl-chain remodeling	biological_process	1	91	30	18684	0.136348	0.16549	6.84396	NR1H3
GO:0042220	response to cocaine	biological_process	1	91	30	18684	0.136348	0.16549	6.84396	MTOR
GO:0043392	negative regulation of DNA binding	biological_process	1	91	30	18684	0.136348	0.16549	6.84396	NFKBIA
GO:0045907	positive regulation of vasoconstriction	biological_process	1	91	30	18684	0.136348	0.16549	6.84396	AKT1
GO:0046579	positive regulation of Ras protein signal transduction	biological_process	1	91	30	18684	0.136348	0.16549	6.84396	NTRK1
GO:0051491	positive regulation of filopodium assembly	biological_process	1	91	30	18684	0.136348	0.16549	6.84396	CDC42
GO:0070372	regulation of ERK1 and ERK2 cascade	biological_process	1	91	30	18684	0.136348	0.16549	6.84396	IL1B
GO:0000086	G2/M transition of mitotic cell cycle	biological_process	2	91	133	18684	0.137141	0.166346	3.0875	CDKN1A;CCNB1
GO:0006629	lipid metabolic process	biological_process	2	91	135	18684	0.140461	0.169408	3.04176	PPARG;SREBF1
GO:0002230	positive regulation of defense response to virus by host	biological_process	1	91	31	18684	0.140561	0.169408	6.62318	STAT1
GO:0003180	aortic valve morphogenesis	biological_process	1	91	31	18684	0.140561	0.169408	6.62318	NOS3
GO:0006270	DNA replication initiation	biological_process	1	91	31	18684	0.140561	0.169408	6.62318	CCNE1
GO:0009953	dorsal/ventral pattern formation	biological_process	1	91	31	18684	0.140561	0.169408	6.62318	EDN1
GO:0045739	positive regulation of DNA repair	biological_process	1	91	31	18684	0.140561	0.169408	6.62318	BRCA1
GO:0071479	cellular response to ionizing radiation	biological_process	1	91	31	18684	0.140561	0.169408	6.62318	CDKN1A
GO:0001657	ureteric bud development	biological_process	1	91	32	18684	0.144754	0.173576	6.41621	CAT
GO:0006361	transcription initiation from RNA polymerase I promoter	biological_process	1	91	32	18684	0.144754	0.173576	6.41621	MAPK3
GO:0007202	activation of phospholipase C activity	biological_process	1	91	32	18684	0.144754	0.173576	6.41621	SELE
GO:0010043	response to zinc ion	biological_process	1	91	32	18684	0.144754	0.173576	6.41621	VCAM1
GO:0010719	negative regulation of epithelial to mesenchymal transition	biological_process	1	91	32	18684	0.144754	0.173576	6.41621	ADIPOR1
GO:0010975	regulation of neuron projection development	biological_process	1	91	32	18684	0.144754	0.173576	6.41621	AKT1
GO:0015721	bile acid and bile salt transport	biological_process	1	91	32	18684	0.144754	0.173576	6.41621	NCOA2
GO:0042113	B cell activation	biological_process	1	91	32	18684	0.144754	0.173576	6.41621	PRKCB
GO:0042177	negative regulation of protein catabolic process	biological_process	1	91	33	18684	0.148927	0.177791	6.22178	RELA
GO:1900182	positive regulation of protein localization to nucleus	biological_process	1	91	33	18684	0.148927	0.177791	6.22178	AKT1
GO:0006958	complement activation, classical pathway	biological_process	1	91	34	18684	0.153079	0.182173	6.03878	CRP
GO:0008015	blood circulation	biological_process	1	91	34	18684	0.153079	0.182173	6.03878	STAT1
GO:0030100	regulation of endocytosis	biological_process	1	91	34	18684	0.153079	0.182173	6.03878	PTPN1
GO:0001890	placenta development	biological_process	1	91	35	18684	0.157212	0.186386	5.86625	PPARG
GO:0001942	hair follicle development	biological_process	1	91	35	18684	0.157212	0.186386	5.86625	RELA
GO:0009409	response to cold	biological_process	1	91	35	18684	0.157212	0.186386	5.86625	PPARG
GO:0043967	histone H4 acetylation	biological_process	1	91	35	18684	0.157212	0.186386	5.86625	BRCA2
GO:0045540	regulation of cholesterol biosynthetic process	biological_process	1	91	35	18684	0.157212	0.186386	5.86625	SREBF1
GO:0051209	release of sequestered calcium ion into cytosol	biological_process	1	91	35	18684	0.157212	0.186386	5.86625	DDIT3
GO:0031333	negative regulation of protein-containing complex assembly	biological_process	1	91	36	18684	0.161324	0.190546	5.7033	CDC42
GO:0001568	blood vessel development	biological_process	1	91	37	18684	0.165417	0.194771	5.54915	AHR
GO:0006289	nucleotide-excision repair	biological_process	1	91	37	18684	0.165417	0.194771	5.54915	BRCA2
GO:0007223	Wnt signaling pathway, calcium modulating pathway	biological_process	1	91	37	18684	0.165417	0.194771	5.54915	CTNNB1
GO:0032722	positive regulation of chemokine production	biological_process	1	91	37	18684	0.165417	0.194771	5.54915	IL6
GO:0098742	cell-cell adhesion via plasma-membrane adhesion molecules	biological_process	1	91	37	18684	0.165417	0.194771	5.54915	PECAM1
GO:0006470	protein dephosphorylation	biological_process	2	91	150	18684	0.165873	0.195187	2.73758	BCL2;PTPN1
GO:0006687	glycosphingolipid metabolic process	biological_process	1	91	39	18684	0.173543	0.202699	5.26458	BAX
GO:0007257	activation of JUN kinase activity	biological_process	1	91	39	18684	0.173543	0.202699	5.26458	PTPN1
GO:0009968	negative regulation of signal transduction	biological_process	1	91	39	18684	0.173543	0.202699	5.26458	PTPN1
GO:0030030	cell projection organization	biological_process	1	91	39	18684	0.173543	0.202699	5.26458	AKT1
GO:0032467	positive regulation of cytokinesis	biological_process	1	91	39	18684	0.173543	0.202699	5.26458	CDC42
GO:0043010	camera-type eye development	biological_process	1	91	39	18684	0.173543	0.202699	5.26458	CYP1A1
GO:0070317	negative regulation of G0 to G1 transition	biological_process	1	91	39	18684	0.173543	0.202699	5.26458	BRCA1
GO:0032735	positive regulation of interleukin-12 production	biological_process	1	91	40	18684	0.177576	0.207154	5.13297	RELA
GO:0061098	positive regulation of protein tyrosine kinase activity	biological_process	1	91	40	18684	0.177576	0.207154	5.13297	PTPN1
GO:0003151	outflow tract morphogenesis	biological_process	1	91	41	18684	0.181591	0.21028	5.00777	VEGFA
GO:0007098	centrosome cycle	biological_process	1	91	41	18684	0.181591	0.21028	5.00777	BRCA1
GO:0009566	fertilization	biological_process	1	91	41	18684	0.181591	0.21028	5.00777	BAX
GO:0009725	response to hormone	biological_process	1	91	41	18684	0.181591	0.21028	5.00777	NOS3
GO:0030282	bone mineralization	biological_process	1	91	41	18684	0.181591	0.21028	5.00777	KLF10
GO:0043966	histone H3 acetylation	biological_process	1	91	41	18684	0.181591	0.21028	5.00777	BRCA2
GO:0048839	inner ear development	biological_process	1	91	41	18684	0.181591	0.21028	5.00777	SPARC
GO:1900026	positive regulation of substrate adhesion-dependent cell spreading	biological_process	1	91	41	18684	0.181591	0.21028	5.00777	CDC42
GO:0008542	visual learning	biological_process	1	91	42	18684	0.185585	0.213989	4.88854	MTOR
GO:0031623	receptor internalization	biological_process	1	91	42	18684	0.185585	0.213989	4.88854	CXCL8
GO:0060291	long-term synaptic potentiation	biological_process	1	91	42	18684	0.185585	0.213989	4.88854	MAPK1
GO:2000300	regulation of synaptic vesicle exocytosis	biological_process	1	91	42	18684	0.185585	0.213989	4.88854	PRKCB
GO:0007040	lysosome organization	biological_process	1	91	43	18684	0.189561	0.217248	4.77485	MTOR
GO:0007080	mitotic metaphase plate congression	biological_process	1	91	43	18684	0.189561	0.217248	4.77485	CCNB1
GO:0014070	response to organic cyclic compound	biological_process	1	91	43	18684	0.189561	0.217248	4.77485	PTGES
GO:0021762	substantia nigra development	biological_process	1	91	43	18684	0.189561	0.217248	4.77485	CDC42
GO:0034332	adherens junction organization	biological_process	1	91	43	18684	0.189561	0.217248	4.77485	CDC42
GO:0042110	T cell activation	biological_process	1	91	43	18684	0.189561	0.217248	4.77485	CD28
GO:0045596	negative regulation of cell differentiation	biological_process	1	91	43	18684	0.189561	0.217248	4.77485	MAPK1
GO:0050766	positive regulation of phagocytosis	biological_process	1	91	43	18684	0.189561	0.217248	4.77485	IL1B
GO:0060048	cardiac muscle contraction	biological_process	1	91	43	18684	0.189561	0.217248	4.77485	MTOR
GO:0007156	homophilic cell adhesion via plasma membrane adhesion molecules	biological_process	2	91	165	18684	0.192014	0.21966	2.48871	PECAM1;BSG
GO:0002548	monocyte chemotaxis	biological_process	1	91	44	18684	0.193517	0.220712	4.66633	IL6
GO:0019827	stem cell population maintenance	biological_process	1	91	44	18684	0.193517	0.220712	4.66633	CTNNB1
GO:0043124	negative regulation of I-kappaB kinase/NF-kappaB signaling	biological_process	1	91	44	18684	0.193517	0.220712	4.66633	STAT1
GO:0070534	protein K63-linked ubiquitination	biological_process	1	91	44	18684	0.193517	0.220712	4.66633	TRAF2
GO:0045087	innate immune response	biological_process	4	91	470	18684	0.196219	0.223659	1.74739	RELA;PPARG;XRCC6;CRP
GO:0007519	skeletal muscle tissue development	biological_process	1	91	45	18684	0.197454	0.224661	4.56264	CFLAR
GO:0045668	negative regulation of osteoblast differentiation	biological_process	1	91	45	18684	0.197454	0.224661	4.56264	PPARG
GO:0030199	collagen fibril organization	biological_process	1	91	46	18684	0.201373	0.228844	4.46345	CYP1B1
GO:0050714	positive regulation of protein secretion	biological_process	1	91	46	18684	0.201373	0.228844	4.46345	IL1A
GO:0006986	response to unfolded protein	biological_process	1	91	47	18684	0.205272	0.232855	4.36848	DDIT3
GO:0030218	erythrocyte differentiation	biological_process	1	91	47	18684	0.205272	0.232855	4.36848	CASP3
GO:0030514	negative regulation of BMP signaling pathway	biological_process	1	91	47	18684	0.205272	0.232855	4.36848	PPARG
GO:0030838	positive regulation of actin filament polymerization	biological_process	1	91	48	18684	0.209152	0.236547	4.27747	MTOR
GO:0045785	positive regulation of cell adhesion	biological_process	1	91	48	18684	0.209152	0.236547	4.27747	VEGFA
GO:0002931	response to ischemia	biological_process	1	91	49	18684	0.213014	0.24034	4.19018	BCL2
GO:0007163	establishment or maintenance of cell polarity	biological_process	1	91	49	18684	0.213014	0.24034	4.19018	CDC42
GO:0048856	anatomical structure development	biological_process	1	91	49	18684	0.213014	0.24034	4.19018	SPARC
GO:0007052	mitotic spindle organization	biological_process	1	91	50	18684	0.216857	0.243803	4.10637	CCNB1
GO:0007254	JNK cascade	biological_process	1	91	50	18684	0.216857	0.243803	4.10637	MAPK8
GO:0030155	regulation of cell adhesion	biological_process	1	91	50	18684	0.216857	0.243803	4.10637	CXCL8
GO:0035176	social behavior	biological_process	1	91	50	18684	0.216857	0.243803	4.10637	MTOR
GO:0016567	protein ubiquitination	biological_process	4	91	494	18684	0.220523	0.247661	1.6625	AKT1;BRCA1;NFE2L2;CDC42
GO:0006521	regulation of cellular amino acid metabolic process	biological_process	1	91	51	18684	0.220682	0.247661	4.02586	ODC1
GO:0060041	retina development in camera-type eye	biological_process	1	91	52	18684	0.224488	0.251039	3.94844	BAX
GO:0006897	endocytosis	biological_process	2	91	184	18684	0.225821	0.25238	2.23172	BCL2L1;CDC42
GO:0050821	protein stabilization	biological_process	2	91	185	18684	0.227615	0.254235	2.21966	CDKN1A;PRKCD
GO:0030216	keratinocyte differentiation	biological_process	1	91	53	18684	0.228275	0.254372	3.87394	CASP3
GO:0071320	cellular response to cAMP	biological_process	1	91	53	18684	0.228275	0.254372	3.87394	AHR
GO:0006006	glucose metabolic process	biological_process	1	91	54	18684	0.232045	0.25751	3.8022	AKT1
GO:0007266	Rho protein signal transduction	biological_process	1	91	54	18684	0.232045	0.25751	3.8022	AGTR1
GO:0051965	positive regulation of synapse assembly	biological_process	1	91	54	18684	0.232045	0.25751	3.8022	NTRK1
GO:0071560	cellular response to transforming growth factor beta stimulus	biological_process	1	91	54	18684	0.232045	0.25751	3.8022	EDN1
GO:1903078	positive regulation of protein localization to plasma membrane	biological_process	1	91	54	18684	0.232045	0.25751	3.8022	AKT1
GO:0031532	actin cytoskeleton reorganization	biological_process	1	91	56	18684	0.239529	0.264573	3.66641	PTPN1
GO:0032720	negative regulation of tumor necrosis factor production	biological_process	1	91	56	18684	0.239529	0.264573	3.66641	IL10
GO:0036498	IRE1-mediated unfolded protein response	biological_process	1	91	56	18684	0.239529	0.264573	3.66641	PTPN1
GO:0070830	bicellular tight junction assembly	biological_process	1	91	57	18684	0.243244	0.26852	3.60208	PECAM1
GO:0006310	DNA recombination	biological_process	1	91	58	18684	0.246941	0.271808	3.53998	XRCC6
GO:0021766	hippocampus development	biological_process	1	91	58	18684	0.246941	0.271808	3.53998	CASP3
GO:0001570	vasculogenesis	biological_process	1	91	59	18684	0.25062	0.275217	3.47998	VEGFA
GO:0010508	positive regulation of autophagy	biological_process	1	91	59	18684	0.25062	0.275217	3.47998	FOXO1
GO:0060079	excitatory postsynaptic potential	biological_process	1	91	59	18684	0.25062	0.275217	3.47998	AKT1
GO:0006879	cellular iron ion homeostasis	biological_process	1	91	60	18684	0.254282	0.277946	3.42198	MYC
GO:0006909	phagocytosis	biological_process	1	91	60	18684	0.254282	0.277946	3.42198	PECAM1
GO:0007193	adenylate cyclase-inhibiting G protein-coupled receptor signaling pathway	biological_process	1	91	60	18684	0.254282	0.277946	3.42198	EDN1
GO:0007200	phospholipase C-activating G protein-coupled receptor signaling pathway	biological_process	1	91	60	18684	0.254282	0.277946	3.42198	AGTR1
GO:0032880	regulation of protein localization	biological_process	1	91	60	18684	0.254282	0.277946	3.42198	MAPK8
GO:0034613	cellular protein localization	biological_process	1	91	60	18684	0.254282	0.277946	3.42198	CDC42
GO:0022900	electron transport chain	biological_process	1	91	61	18684	0.257925	0.281603	3.36588	XDH
GO:0006417	regulation of translation	biological_process	1	91	63	18684	0.26516	0.289168	3.25903	AKT1
GO:0048208	COPII vesicle coating	biological_process	1	91	64	18684	0.268751	0.292747	3.2081	TGFA
GO:0071300	cellular response to retinoic acid	biological_process	1	91	64	18684	0.268751	0.292747	3.2081	PPARG
GO:0006625	protein targeting to peroxisome	biological_process	1	91	65	18684	0.272325	0.296469	3.15875	CAT
GO:0016485	protein processing	biological_process	1	91	66	18684	0.275881	0.299479	3.11089	CASP3
GO:0060070	canonical Wnt signaling pathway	biological_process	1	91	68	18684	0.282943	0.306265	3.01939	CTNNB1
GO:0010506	regulation of autophagy	biological_process	1	91	69	18684	0.286448	0.309528	2.97563	DDIT3
GO:0043087	regulation of GTPase activity	biological_process	1	91	69	18684	0.286448	0.309528	2.97563	MTOR
GO:0061844	antimicrobial humoral immune response mediated by antimicrobial peptide	biological_process	1	91	69	18684	0.286448	0.309528	2.97563	CXCL8
GO:0032508	DNA duplex unwinding	biological_process	1	91	70	18684	0.289936	0.312761	2.93312	XRCC6
GO:0045652	regulation of megakaryocyte differentiation	biological_process	1	91	70	18684	0.289936	0.312761	2.93312	EIF6
GO:0070373	negative regulation of ERK1 and ERK2 cascade	biological_process	1	91	70	18684	0.289936	0.312761	2.93312	PTPN1
GO:0007265	Ras protein signal transduction	biological_process	1	91	71	18684	0.293408	0.315426	2.89181	CDKN1A
GO:0031398	positive regulation of protein ubiquitination	biological_process	1	91	71	18684	0.293408	0.315426	2.89181	BRCA1
GO:0033674	positive regulation of kinase activity	biological_process	1	91	71	18684	0.293408	0.315426	2.89181	NTRK1
GO:0043433	negative regulation of DNA-binding transcription factor activity	biological_process	1	91	71	18684	0.293408	0.315426	2.89181	DDIT3
GO:0061418	regulation of transcription from RNA polymerase II promoter in response to hypoxia	biological_process	1	91	71	18684	0.293408	0.315426	2.89181	VEGFA
GO:0045732	positive regulation of protein catabolic process	biological_process	1	91	72	18684	0.296862	0.318777	2.85165	FOXO1
GO:0035264	multicellular organism growth	biological_process	1	91	73	18684	0.3003	0.32192	2.81258	MTOR
GO:0007409	axonogenesis	biological_process	1	91	74	18684	0.303721	0.325035	2.77458	BCL2
GO:0006816	calcium ion transport	biological_process	1	91	75	18684	0.307126	0.328122	2.73758	PRKCB
GO:0032436	positive regulation of proteasomal ubiquitin-dependent protein catabolic process	biological_process	1	91	75	18684	0.307126	0.328122	2.73758	AKT1
GO:0030512	negative regulation of transforming growth factor beta receptor signaling pathway	biological_process	1	91	76	18684	0.310514	0.331554	2.70156	PPARA
GO:0000902	cell morphogenesis	biological_process	1	91	77	18684	0.313886	0.334776	2.66648	HGF
GO:0008544	epidermis development	biological_process	1	91	77	18684	0.313886	0.334776	2.66648	PPARA
GO:0007283	spermatogenesis	biological_process	3	91	404	18684	0.314431	0.335168	1.52464	CCNB1;BCL2L11;BRCA2
GO:0042632	cholesterol homeostasis	biological_process	1	91	79	18684	0.320581	0.341339	2.59897	NR1H3
GO:1901990	regulation of mitotic cell cycle phase transition	biological_process	1	91	79	18684	0.320581	0.341339	2.59897	CCNB1
GO:0006464	cellular protein modification process	biological_process	1	91	81	18684	0.327211	0.347616	2.5348	PLAT
GO:0031145	anaphase-promoting complex-dependent catabolic process	biological_process	1	91	82	18684	0.330502	0.350521	2.50389	CCNB1
GO:0050829	defense response to Gram-negative bacterium	biological_process	1	91	82	18684	0.330502	0.350521	2.50389	IL6
GO:0071277	cellular response to calcium ion	biological_process	1	91	82	18684	0.330502	0.350521	2.50389	EDN1
GO:0030509	BMP signaling pathway	biological_process	1	91	83	18684	0.333777	0.353598	2.47372	MAPK3
GO:0150104	transport across blood-brain barrier	biological_process	1	91	84	18684	0.337037	0.356641	2.44427	SLC2A4
GO:0030154	cell differentiation	biological_process	4	91	602	18684	0.337216	0.356641	1.36424	AKT1;PPARG;PPARA;NR1H3
GO:0007005	mitochondrion organization	biological_process	1	91	87	18684	0.34672	0.366079	2.35998	NOS3
GO:0060071	Wnt signaling pathway, planar cell polarity pathway	biological_process	1	91	89	18684	0.353098	0.371982	2.30695	CDC42
GO:0016311	dephosphorylation	biological_process	1	91	90	18684	0.356264	0.375109	2.28132	PON1
GO:0006338	chromatin remodeling	biological_process	1	91	91	18684	0.359414	0.378005	2.25625	MYC
GO:0016236	macroautophagy	biological_process	1	91	94	18684	0.368775	0.387418	2.18424	PRKAG2
GO:0001764	neuron migration	biological_process	1	91	95	18684	0.371865	0.390231	2.16125	BAX
GO:0007229	integrin-mediated signaling pathway	biological_process	1	91	95	18684	0.371865	0.390231	2.16125	CDC42
GO:0000209	protein polyubiquitination	biological_process	2	91	266	18684	0.372593	0.390778	1.54375	BCL2;CTNNB1
GO:0030334	regulation of cell migration	biological_process	1	91	96	18684	0.374939	0.393021	2.13874	AKT1
GO:0006898	receptor-mediated endocytosis	biological_process	1	91	99	18684	0.384075	0.401485	2.07393	SPARC
GO:0035335	peptidyl-tyrosine dephosphorylation	biological_process	1	91	101	18684	0.390092	0.40755	2.03286	PTPN1
GO:0007219	Notch signaling pathway	biological_process	1	91	102	18684	0.393079	0.410217	2.01293	MYC
GO:0055085	transmembrane transport	biological_process	2	91	290	18684	0.413898	0.430518	1.41599	BCL2;EIF2S1
GO:0007155	cell adhesion	biological_process	3	91	485	18684	0.421845	0.438302	1.27001	CTNNB1;VCAM1;CYP1B1
GO:0031175	neuron projection development	biological_process	1	91	114	18684	0.427811	0.444012	1.80104	IL6
GO:0007030	Golgi organization	biological_process	1	91	115	18684	0.430614	0.446432	1.78538	CDC42
GO:0007186	G protein-coupled receptor signaling pathway	biological_process	6	91	1102	18684	0.450251	0.465768	1.11789	AKT1;EDN1;PPARG;CXCL8;AGTR1;CCR2
GO:0007169	transmembrane receptor protein tyrosine kinase signaling pathway	biological_process	1	91	123	18684	0.452562	0.467648	1.66926	NTRK1
GO:0001501	skeletal system development	biological_process	1	91	126	18684	0.460575	0.475149	1.62951	MMP9
GO:0007399	nervous system development	biological_process	2	91	321	18684	0.465212	0.479409	1.27924	STAT3;VEGFA
GO:0006914	autophagy	biological_process	1	91	128	18684	0.465852	0.479547	1.60405	FOXO1
GO:0006260	DNA replication	biological_process	1	91	129	18684	0.468472	0.481981	1.59162	BRCA1
GO:0006325	chromatin organization	biological_process	1	91	131	18684	0.473673	0.487067	1.56732	RELA
GO:0000278	mitotic cell cycle	biological_process	1	91	132	18684	0.476254	0.489455	1.55544	HGF
GO:0061024	membrane organization	biological_process	1	91	133	18684	0.478823	0.491828	1.54375	TGFA
GO:0009887	animal organ morphogenesis	biological_process	1	91	134	18684	0.48138	0.493917	1.53223	RELA
GO:0005975	carbohydrate metabolic process	biological_process	1	91	135	18684	0.483924	0.496259	1.52088	SLC2A4
GO:0050776	regulation of immune response	biological_process	1	91	139	18684	0.493978	0.50602	1.47711	VCAM1
GO:0051056	regulation of small GTPase mediated signal transduction	biological_process	1	91	141	18684	0.498932	0.510818	1.45616	CDC42
GO:0010951	negative regulation of endopeptidase activity	biological_process	1	91	143	18684	0.503838	0.515283	1.43579	AKT1
GO:0008360	regulation of cell shape	biological_process	1	91	145	18684	0.508697	0.51969	1.41599	VEGFA
GO:0030182	neuron differentiation	biological_process	1	91	145	18684	0.508697	0.51969	1.41599	CASP3
GO:0030036	actin cytoskeleton organization	biological_process	1	91	148	18684	0.515896	0.525908	1.38729	CDC42
GO:0072659	protein localization to plasma membrane	biological_process	1	91	148	18684	0.515896	0.525908	1.38729	BSG
GO:0006412	translation	biological_process	1	91	168	18684	0.561299	0.569735	1.22214	AKT1
GO:0090090	negative regulation of canonical Wnt signaling pathway	biological_process	1	91	173	18684	0.571975	0.58026	1.18681	DDIT3
GO:0002250	adaptive immune response	biological_process	1	91	178	18684	0.582394	0.590196	1.15348	PRKCB
GO:0006888	endoplasmic reticulum to Golgi vesicle-mediated transport	biological_process	1	91	187	18684	0.60052	0.607914	1.09796	TGFA
GO:0007601	visual perception	biological_process	1	91	204	18684	0.63266	0.639082	1.00646	CYP1B1
GO:0050790	regulation of catalytic activity	biological_process	1	91	227	18684	0.672109	0.678568	0.904488	PRKAG2
GO:0016477	cell migration	biological_process	1	91	231	18684	0.678528	0.684684	0.888825	CDC42
GO:0007268	chemical synaptic transmission	biological_process	1	91	242	18684	0.695548	0.701109	0.848424	MAPK1
GO:0043547	positive regulation of GTPase activity	biological_process	1	91	310	18684	0.782645	0.787224	0.662318	NTRK1
GO:0015031	protein transport	biological_process	1	91	325	18684	0.79825	0.801641	0.63175	AAGAB
GO:0043687	post-translational protein modification	biological_process	1	91	342	18684	0.814599	0.817626	0.600347	IL6
GO:0007275	multicellular organism development	biological_process	1	91	481	18684	0.907375	0.908817	0.426858	NTRK1
GO:0032991	protein-containing complex	cellular_component	20	91	635	18684	2.14877e-11	3.12563e-09	6.46673	NCOA2;AKT1;BCL2;CDKN1A;CASP9;MAPK3;MAPK1;CAT;STAT1;CTNNB1;MYC;BRCA1;XRCC6;PECAM1;PTPN1;AHR;NTRK1;SREBF1;CDC42;BRCA2
GO:0005829	cytosol	cellular_component	52	91	5198	18684	3.99094e-09	2.90264e-07	2.05398	RELA;STAT3;AKT1;CCND1;BCL2;BCL2L1;CDKN1A;EIF6;BAX;CASP9;MAPK3;MAPK1;CASP3;MAPK8;NFKBIA;ODC1;XDH;CAT;STAT1;FOXO1;PPARG;CTNNB1;IL1B;PRKCD;XRCC6;PRKCB;BIRC5;NOS3;PTPN1;CCNB1;DDIT3;IL1A;NFE2L2;AHR;PRKAG2;SLC2A4;CCNE1;SREBF1;JAK1;IRS1;CFLAR;MTOR;CCR2;EIF2S1;BCL2L11;TNFRSF10A;TRAF2;CDC42;CD28;NR1H3;BRCA2;AAGAB
GO:0005737	cytoplasm	cellular_component	46	91	4631	18684	1.01504e-07	4.15587e-06	2.03944	PTGS1;PTGS2;NCOA2;RELA;STAT3;AKT1;VEGFA;CCND1;BCL2;BCL2L1;EIF6;BAX;CASP9;MAPK3;MAPK1;CASP3;MAPK8;NFKBIA;ODC1;CAT;STAT1;EDN1;FOXO1;CTNNB1;PRKCD;BRCA1;PRKCB;BIRC5;NOS3;CCNB1;DDIT3;PLAT;NFE2L2;AHR;PRKAG2;CCNE1;SREBF1;JAK1;IRS1;CFLAR;MTOR;CCR2;CDC42;NR1H3;SPARC;AAGAB
GO:0005615	extracellular space	cellular_component	23	91	1487	18684	4.74037e-07	1.57264e-05	3.17574	VEGFA;PLAU;MMP2;MMP9;IL10;IL6;XDH;EDN1;IL1B;SELE;VCAM1;CXCL8;PECAM1;HGF;PLAT;IL1A;MPO;PRKAG2;CRP;PON1;PAPPA;SPARC;TGFA
GO:0097136	Bcl-2 family protein complex	cellular_component	3	91	6	18684	2.21184e-06	5.16369e-05	102.659	BCL2L1;BAX;BCL2L11
GO:0005654	nucleoplasm	cellular_component	38	91	3787	18684	2.39492e-06	5.47529e-05	2.06023	NCOA2;RELA;STAT3;AKT1;CCND1;BCL2;CDKN1A;EIF6;MAPK3;MAPK1;CASP3;MAPK8;NFKBIA;STAT1;RUNX1T1;FOXO1;PPARG;CTNNB1;MYC;PRKCD;BRCA1;XRCC6;PRKCB;BIRC5;CCNB1;DDIT3;MPO;NFE2L2;AHR;PRKAG2;PPARA;CCNE1;SREBF1;IRS1;MTOR;TRAF2;NR1H3;BRCA2
GO:0005576	extracellular region	cellular_component	23	91	1777	18684	9.87019e-06	0.000154252	2.65747	VEGFA;PLAU;MMP2;MMP9;MAPK1;IL10;IL6;CAT;EDN1;IL1B;PRKCD;CXCL8;XRCC6;HGF;PLAT;IL1A;MPO;CRP;PON1;TNFSF10;PAPPA;SPARC;TGFA
GO:0000307	cyclin-dependent protein kinase holoenzyme complex	cellular_component	4	91	30	18684	1.30965e-05	0.000198402	27.3758	CCND1;CDKN1A;CCNB1;CCNE1
GO:0045121	membrane raft	cellular_component	8	91	233	18684	1.81028e-05	0.000251709	7.04957	CASP3;SELE;PECAM1;SLC2A4;CFLAR;TNFRSF10A;TRAF2;BSG
GO:0005901	caveola	cellular_component	5	91	75	18684	3.23586e-05	0.000407934	13.6879	MAPK3;MAPK1;SELE;NOS3;IRS1
GO:0032993	protein-DNA complex	cellular_component	4	91	41	18684	4.64555e-05	0.000542267	20.0311	CTNNB1;XRCC6;DDIT3;NFE2L2
GO:0005634	nucleus	cellular_component	43	91	5302	18684	9.89959e-05	0.000985269	1.66516	NCOA2;RELA;STAT3;AKT1;CCND1;BCL2;CDKN1A;EIF6;BAX;MMP2;MAPK3;MAPK1;CASP3;MAPK8;NFKBIA;STAT1;RUNX1T1;FOXO1;PPARG;CTNNB1;MYC;PRKCD;BRCA1;XRCC6;PRKCB;BIRC5;NOS3;CCNB1;DDIT3;MPO;NFE2L2;AHR;PRKAG2;PPARA;CCNE1;KLF10;SREBF1;JAK1;IRS1;MTOR;EIF2S1;NR1H3;BRCA2
GO:0005741	mitochondrial outer membrane	cellular_component	6	91	169	18684	0.00017698	0.00158611	7.28942	BCL2;BCL2L1;BAX;BCL2A1;MTOR;BCL2L11
GO:0000785	chromatin	cellular_component	14	91	943	18684	0.00017926	0.00159896	3.04821	NCOA2;RELA;STAT3;STAT1;FOXO1;PPARG;MYC;DDIT3;NFE2L2;AHR;PPARA;KLF10;SREBF1;NR1H3
GO:0098636	protein complex involved in cell adhesion	cellular_component	2	91	5	18684	0.000232394	0.0018621	82.1275	CD80;CD28
GO:0005667	transcription regulator complex	cellular_component	6	91	193	18684	0.000361744	0.00262091	6.38296	RELA;STAT3;CTNNB1;XRCC6;DDIT3;AHR
GO:0012506	vesicle membrane	cellular_component	3	91	29	18684	0.000372594	0.00265878	21.2399	NOS3;SLC2A4;TRAF2
GO:0009986	cell surface	cellular_component	10	91	572	18684	0.000464034	0.00305671	3.58949	VEGFA;PLAU;VCAM1;PLAT;CD80;NTRK1;TNFRSF10A;CD28;SPARC;TGFA
GO:0031264	death-inducing signaling complex	cellular_component	2	91	7	18684	0.000484936	0.00305671	58.6625	CASP3;CFLAR
GO:0048471	perinuclear region of cytoplasm	cellular_component	11	91	692	18684	0.000532159	0.00333216	3.26374	CDKN1A;ODC1;STAT1;PPARG;CTNNB1;SELE;PRKCD;SLC2A4;CCR2;PTGES;TGFA
GO:0030141	secretory granule	cellular_component	4	91	83	18684	0.000721402	0.00409661	9.89488	VEGFA;MPO;CDC42;BRCA2
GO:0005925	focal adhesion	cellular_component	8	91	419	18684	0.00100302	0.00526865	3.92017	PLAU;MAPK3;MAPK1;CAT;CTNNB1;JAK1;CDC42;BSG
GO:0005739	mitochondrion	cellular_component	15	91	1281	18684	0.00126435	0.00619399	2.4042	AKT1;BCL2;BCL2L1;BAX;MMP2;MAPK3;MAPK1;MAPK8;CAT;FOXO1;PRKCD;CYP1B1;BCL2L11;BSG;SPARC
GO:0005911	cell-cell junction	cellular_component	5	91	175	18684	0.00165354	0.00758943	5.86625	AKT1;CTNNB1;PRKCD;PECAM1;CDC42
GO:0046930	pore complex	cellular_component	2	91	13	18684	0.00176723	0.00790031	31.5875	BCL2;BAX
GO:0000800	lateral element	cellular_component	2	91	14	18684	0.00205525	0.008853	29.3312	BRCA1;BRCA2
GO:0005789	endoplasmic reticulum membrane	cellular_component	12	91	958	18684	0.00231985	0.00974851	2.57184	PTGS1;PTGS2;BCL2;BAX;CYP1A1;CYP1B1;SREBF1;MTOR;PTGES;CDC42;BSG;TGFA
GO:0031092	platelet alpha granule membrane	cellular_component	2	91	17	18684	0.00304254	0.0119614	24.1551	PECAM1;SPARC
GO:1904813	ficolin-1-rich granule lumen	cellular_component	4	91	124	18684	0.00316593	0.012395	6.62318	MMP9;MAPK1;CAT;XRCC6
GO:0031143	pseudopodium	cellular_component	2	91	18	18684	0.00341204	0.0129822	22.8132	MAPK3;MAPK1
GO:0031093	platelet alpha granule lumen	cellular_component	3	91	67	18684	0.00427521	0.0155171	9.19337	VEGFA;HGF;SPARC
GO:0090575	RNA polymerase II transcription regulator complex	cellular_component	3	91	67	18684	0.00427521	0.0155171	9.19337	STAT3;PPARG;NR1H3
GO:0005770	late endosome	cellular_component	4	91	136	18684	0.00440251	0.0159486	6.03878	MAPK3;MAPK1;DDIT3;NTRK1
GO:0005886	plasma membrane	cellular_component	33	91	4445	18684	0.00501817	0.0178794	1.5243	STAT3;AKT1;PLAU;MMP2;MAPK3;MAPK1;NFKBIA;CAT;CTNNB1;SELE;VCAM1;PRKCD;BRCA1;PRKCB;PECAM1;NOS3;PTPN1;NFE2L2;SLC2A4;CD80;NTRK1;ADIPOR1;ADIPOR2;AGTR1;IRS1;CCR2;TNFRSF10A;CDC42;BSG;CD28;SPARC;TGFA;CD320
GO:0070062	extracellular exosome	cellular_component	19	91	2094	18684	0.00527343	0.0184668	1.86297	PTGS1;EIF6;BAX;PLAU;MMP9;CAT;CTNNB1;VCAM1;PRKCD;PRKCB;PECAM1;PLAT;MPO;SLC2A4;PON1;EIF2S1;TNFSF10;CDC42;BSG
GO:0043231	intracellular membrane-bounded organelle	cellular_component	10	91	868	18684	0.00954029	0.0296722	2.36542	PTGS1;CAT;PPARG;CYP1A1;CYP1B1;MPO;PON1;IRS1;BSG;SPARC
GO:0035578	azurophil granule lumen	cellular_component	3	91	91	18684	0.00997182	0.0305619	6.76875	MAPK1;PRKCD;MPO
GO:0005769	early endosome	cellular_component	5	91	269	18684	0.0101499	0.0310574	3.81633	MAPK3;MAPK1;VCAM1;PTPN1;NTRK1
GO:0005635	nuclear envelope	cellular_component	4	91	178	18684	0.0111947	0.0337636	4.6139	BAX;MAPK3;SREBF1;MTOR
GO:0042383	sarcolemma	cellular_component	3	91	97	18684	0.0118526	0.0351465	6.35006	VCAM1;SLC2A4;BSG
GO:0009897	external side of plasma membrane	cellular_component	5	91	283	18684	0.0124329	0.036678	3.62754	VCAM1;SLC2A4;CD80;CCR2;CD28
GO:0005813	centrosome	cellular_component	7	91	520	18684	0.0134912	0.0392489	2.76391	BCL2L1;CTNNB1;CCNB1;NFE2L2;CCNE1;CDC42;BRCA2
GO:0031226	intrinsic component of plasma membrane	cellular_component	2	91	37	18684	0.013989	0.0403866	11.0983	ADIPOR1;ADIPOR2
GO:0030424	axon	cellular_component	5	91	301	18684	0.0158506	0.0451408	3.41061	MAPK1;MAPK8;STAT1;NTRK1;BSG
GO:0016363	nuclear matrix	cellular_component	3	91	109	18684	0.0161888	0.0459444	5.65097	RUNX1T1;PRKCD;SPARC
GO:0016529	sarcoplasmic reticulum	cellular_component	2	91	43	18684	0.0186134	0.0514589	9.54971	XDH;SLC2A4
GO:0043025	neuronal cell body	cellular_component	5	91	328	18684	0.0220726	0.058398	3.12986	CASP3;NTRK1;MTOR;CCR2;CDC42
GO:0071944	cell periphery	cellular_component	2	91	49	18684	0.0237896	0.058398	8.38035	BAX;CTNNB1
GO:0005850	eukaryotic translation initiation factor 2 complex	cellular_component	1	91	5	18684	0.0241189	0.058398	41.0637	EIF2S1
GO:0033093	Weibel-Palade body	cellular_component	1	91	5	18684	0.0241189	0.058398	41.0637	EDN1
GO:0097443	sorting endosome	cellular_component	1	91	5	18684	0.0241189	0.058398	41.0637	PTPN1
GO:0012505	endomembrane system	cellular_component	3	91	127	18684	0.0241576	0.058417	4.85005	SLC2A4;MTOR;BCL2L11
GO:0016020	membrane	cellular_component	17	91	2109	18684	0.0249265	0.0601991	1.65501	VEGFA;BCL2;BAX;CAT;CTNNB1;XRCC6;HGF;CCNB1;SLC2A4;ADIPOR1;JAK1;MTOR;EIF2S1;PTGES;CDC42;BSG;CD320
GO:0012507	ER to Golgi transport vesicle membrane	cellular_component	2	91	54	18684	0.0284994	0.0632667	7.6044	SREBF1;TGFA
GO:0005851	eukaryotic translation initiation factor 2B complex	cellular_component	1	91	6	18684	0.0288732	0.0632667	34.2198	EIF2S1
GO:0031265	CD95 death-inducing signaling complex	cellular_component	1	91	6	18684	0.0288732	0.0632667	34.2198	CFLAR
GO:0032133	chromosome passenger complex	cellular_component	1	91	6	18684	0.0288732	0.0632667	34.2198	BIRC5
GO:0097342	ripoptosome	cellular_component	1	91	6	18684	0.0288732	0.0632667	34.2198	CFLAR
GO:0098802	plasma membrane signaling receptor complex	cellular_component	1	91	6	18684	0.0288732	0.0632667	34.2198	TRAF2
GO:0000139	Golgi membrane	cellular_component	7	91	622	18684	0.0320695	0.0673872	2.31066	NOS3;NTRK1;SREBF1;MTOR;CDC42;BSG;TGFA
GO:0005905	clathrin-coated pit	cellular_component	2	91	59	18684	0.0335487	0.0673872	6.95996	SELE;SLC2A4
GO:0097441	basal dendrite	cellular_component	1	91	7	18684	0.0336045	0.0673872	29.3312	MAPK8
GO:0001750	photoreceptor outer segment	cellular_component	2	91	63	18684	0.03782	0.0720896	6.51805	PTGS1;BSG
GO:0045335	phagocytic vesicle	cellular_component	2	91	63	18684	0.03782	0.0720896	6.51805	MTOR;CDC42
GO:0008274	gamma-tubulin ring complex	cellular_component	1	91	8	18684	0.0383131	0.0720896	25.6648	BRCA1
GO:0030061	mitochondrial crista	cellular_component	1	91	8	18684	0.0383131	0.0720896	25.6648	PTPN1
GO:0031931	TORC1 complex	cellular_component	1	91	8	18684	0.0383131	0.0720896	25.6648	MTOR
GO:0034366	spherical high-density lipoprotein particle	cellular_component	1	91	8	18684	0.0383131	0.0720896	25.6648	PON1
GO:0034751	aryl hydrocarbon receptor complex	cellular_component	1	91	8	18684	0.0383131	0.0720896	25.6648	AHR
GO:0070419	nonhomologous end joining complex	cellular_component	1	91	8	18684	0.0383131	0.0720896	25.6648	XRCC6
GO:0070531	BRCA1-A complex	cellular_component	1	91	8	18684	0.0383131	0.0720896	25.6648	BRCA1
GO:0045177	apical part of cell	cellular_component	2	91	64	18684	0.0389188	0.0730113	6.41621	VCAM1;CDC42
GO:0005764	lysosome	cellular_component	4	91	269	18684	0.0424632	0.0764921	3.05307	CAT;IL1B;MPO;MTOR
GO:0000783	nuclear telomere cap complex	cellular_component	1	91	9	18684	0.042999	0.0764921	22.8132	XRCC6
GO:0008091	spectrin	cellular_component	1	91	9	18684	0.042999	0.0764921	22.8132	PRKCB
GO:0031256	leading edge membrane	cellular_component	1	91	9	18684	0.042999	0.0764921	22.8132	CDC42
GO:0031588	nucleotide-activated protein kinase complex	cellular_component	1	91	9	18684	0.042999	0.0764921	22.8132	PRKAG2
GO:0030175	filopodium	cellular_component	2	91	70	18684	0.0457608	0.0804009	5.86625	VCAM1;CDC42
GO:0005641	nuclear envelope lumen	cellular_component	1	91	10	18684	0.0476623	0.0804009	20.5319	PTGES
GO:0032593	insulin-responsive compartment	cellular_component	1	91	10	18684	0.0476623	0.0804009	20.5319	SLC2A4
GO:0035631	CD40 receptor complex	cellular_component	1	91	11	18684	0.0523031	0.0854103	18.6653	TRAF2
GO:0042582	azurophil granule	cellular_component	1	91	11	18684	0.0523031	0.0854103	18.6653	MPO
GO:0099523	presynaptic cytosol	cellular_component	1	91	11	18684	0.0523031	0.0854103	18.6653	PRKCB
GO:0030877	beta-catenin destruction complex	cellular_component	1	91	12	18684	0.0569216	0.0897737	17.1099	CTNNB1
GO:0031932	TORC2 complex	cellular_component	1	91	12	18684	0.0569216	0.0897737	17.1099	MTOR
GO:1990909	Wnt signalosome	cellular_component	1	91	12	18684	0.0569216	0.0897737	17.1099	CTNNB1
GO:0017119	Golgi transport complex	cellular_component	1	91	13	18684	0.0615178	0.0945005	15.7937	CDC42
GO:1990907	beta-catenin-TCF complex	cellular_component	1	91	13	18684	0.0615178	0.0945005	15.7937	CTNNB1
GO:0031091	platelet alpha granule	cellular_component	1	91	15	18684	0.0706438	0.103476	13.6879	SPARC
GO:0033290	eukaryotic 48S preinitiation complex	cellular_component	1	91	15	18684	0.0706438	0.103476	13.6879	EIF2S1
GO:0045178	basal part of cell	cellular_component	1	91	15	18684	0.0706438	0.103476	13.6879	EDN1
GO:0005887	integral component of plasma membrane	cellular_component	11	91	1392	18684	0.0751359	0.107692	1.62249	SELE;VCAM1;PECAM1;SLC2A4;NTRK1;AGTR1;CCR2;TNFSF10;BSG;CD28;CD320
GO:0044305	calyx of Held	cellular_component	1	91	16	18684	0.0751738	0.107692	12.8324	PRKCB
GO:0071682	endocytic vesicle lumen	cellular_component	1	91	16	18684	0.0751738	0.107692	12.8324	SPARC
GO:0099524	postsynaptic cytosol	cellular_component	1	91	16	18684	0.0751738	0.107692	12.8324	MTOR
GO:0030140	trans-Golgi network transport vesicle	cellular_component	1	91	17	18684	0.079682	0.112029	12.0776	SLC2A4
GO:0043235	receptor complex	cellular_component	3	91	209	18684	0.0821373	0.115309	2.94716	PPARG;NTRK1;NR1H3
GO:0030863	cortical cytoskeleton	cellular_component	1	91	18	18684	0.0841685	0.116347	11.4066	SELE
GO:0016323	basolateral plasma membrane	cellular_component	3	91	212	18684	0.084878	0.117242	2.90545	CTNNB1;BSG;TGFA
GO:0002080	acrosomal membrane	cellular_component	1	91	20	18684	0.0930767	0.12581	10.2659	BSG
GO:0000151	ubiquitin ligase complex	cellular_component	2	91	106	18684	0.0943825	0.127393	3.87394	BRCA1;TRAF2
GO:0005777	peroxisome	cellular_component	2	91	108	18684	0.0973979	0.129655	3.8022	XDH;CAT
GO:0030687	preribosome, large subunit precursor	cellular_component	1	91	22	18684	0.101899	0.13372	9.33267	EIF6
GO:0031965	nuclear membrane	cellular_component	3	91	233	18684	0.105121	0.137566	2.64359	CCND1;BCL2;BCL2L1
GO:0034364	high-density lipoprotein particle	cellular_component	1	91	23	18684	0.106278	0.137652	8.9269	PON1
GO:0072686	mitotic spindle	cellular_component	2	91	114	18684	0.106604	0.13798	3.60208	MAPK1;CDC42
GO:0034774	secretory granule lumen	cellular_component	2	91	115	18684	0.108161	0.139803	3.57076	CAT;XRCC6
GO:0005794	Golgi apparatus	cellular_component	8	91	990	18684	0.109124	0.140952	1.65914	PTGS1;MAPK3;MAPK1;CAT;VCAM1;NOS3;NFE2L2;TNFRSF10A
GO:0062023	collagen-containing extracellular matrix	cellular_component	4	91	375	18684	0.110558	0.141744	2.19007	MMP2;MMP9;PLAT;SPARC
GO:0051233	spindle midzone	cellular_component	1	91	25	18684	0.114974	0.146506	8.21275	CDC42
GO:0000922	spindle pole	cellular_component	2	91	120	18684	0.116035	0.147759	3.42198	CTNNB1;CCNB1
GO:0005640	nuclear outer membrane	cellular_component	1	91	26	18684	0.11929	0.150586	7.89687	PTGS2
GO:0002102	podosome	cellular_component	1	91	27	18684	0.123586	0.154462	7.6044	VCAM1
GO:0043209	myelin sheath	cellular_component	1	91	28	18684	0.12786	0.158029	7.33281	BCL2
GO:0005783	endoplasmic reticulum	cellular_component	8	91	1032	18684	0.129631	0.160112	1.59162	PTGS2;BCL2;BAX;CAT;VCAM1;PRKCD;PTPN1;CD320
GO:0030425	dendrite	cellular_component	4	91	402	18684	0.132889	0.162544	2.04297	STAT1;NTRK1;MTOR;CCR2
GO:0005856	cytoskeleton	cellular_component	4	91	403	18684	0.13375	0.163492	2.0379	MAPK3;MAPK1;NOS3;JAK1
GO:0016342	catenin complex	cellular_component	1	91	31	18684	0.140561	0.169408	6.62318	CTNNB1
GO:0032839	dendrite cytoplasm	cellular_component	1	91	31	18684	0.140561	0.169408	6.62318	MAPK1
GO:0005938	cell cortex	cellular_component	2	91	145	18684	0.157309	0.186386	2.83198	CTNNB1;TRAF2
GO:0000791	euchromatin	cellular_component	1	91	36	18684	0.161324	0.190546	5.7033	CTNNB1
GO:0043204	perikaryon	cellular_component	2	91	151	18684	0.167596	0.197092	2.71945	MAPK1;CCR2
GO:0005844	polysome	cellular_component	1	91	39	18684	0.173543	0.202699	5.26458	EIF2S1
GO:0000781	chromosome, telomeric region	cellular_component	2	91	159	18684	0.181485	0.21028	2.58262	XRCC6;BRCA2
GO:0001772	immunological synapse	cellular_component	1	91	41	18684	0.181591	0.21028	5.00777	CD28
GO:0005771	multivesicular body	cellular_component	1	91	41	18684	0.181591	0.21028	5.00777	SLC2A4
GO:0098978	glutamatergic synapse	cellular_component	3	91	303	18684	0.183683	0.212573	2.03286	RELA;MTOR;SPARC
GO:0005876	spindle microtubule	cellular_component	1	91	42	18684	0.185585	0.213989	4.88854	BIRC5
GO:0030315	T-tubule	cellular_component	1	91	42	18684	0.185585	0.213989	4.88854	SLC2A4
GO:0005912	adherens junction	cellular_component	2	91	163	18684	0.188495	0.217211	2.51925	VEGFA;CTNNB1
GO:0030017	sarcomere	cellular_component	1	91	44	18684	0.193517	0.220712	4.66633	MMP2
GO:0030496	midbody	cellular_component	2	91	168	18684	0.197309	0.224661	2.44427	BIRC5;CDC42
GO:0016604	nuclear body	cellular_component	3	91	321	18684	0.205967	0.233504	1.91887	NCOA2;CDKN1A;BRCA1
GO:0005637	nuclear inner membrane	cellular_component	1	91	48	18684	0.209152	0.236547	4.27747	PTGS2
GO:0005782	peroxisomal matrix	cellular_component	1	91	51	18684	0.220682	0.247661	4.02586	CAT
GO:0000228	nuclear chromosome	cellular_component	1	91	52	18684	0.224488	0.251039	3.94844	BIRC5
GO:0017053	transcription repressor complex	cellular_component	1	91	52	18684	0.224488	0.251039	3.94844	CCND1
GO:0009898	cytoplasmic side of plasma membrane	cellular_component	1	91	53	18684	0.228275	0.254372	3.87394	TRAF2
GO:0005730	nucleolus	cellular_component	6	91	847	18684	0.231046	0.257308	1.45444	RELA;CDKN1A;EIF6;STAT1;MYC;XRCC6
GO:1904724	tertiary granule lumen	cellular_component	1	91	55	18684	0.235796	0.261519	3.73307	MMP9
GO:0000775	chromosome, centromeric region	cellular_component	1	91	56	18684	0.239529	0.264573	3.66641	BIRC5
GO:0030665	clathrin-coated vesicle membrane	cellular_component	1	91	56	18684	0.239529	0.264573	3.66641	TGFA
GO:0005778	peroxisomal membrane	cellular_component	1	91	58	18684	0.246941	0.271808	3.53998	CAT
GO:0001917	photoreceptor inner segment	cellular_component	1	91	59	18684	0.25062	0.275217	3.47998	BSG
GO:0030136	clathrin-coated vesicle	cellular_component	1	91	61	18684	0.257925	0.281603	3.36588	SLC2A4
GO:0016328	lateral plasma membrane	cellular_component	1	91	62	18684	0.261551	0.285397	3.31159	CTNNB1
GO:0005759	mitochondrial matrix	cellular_component	3	91	373	18684	0.273208	0.297259	1.65136	BCL2L1;PTPN1;CCNB1
GO:0031234	extrinsic component of cytoplasmic side of plasma membrane	cellular_component	1	91	66	18684	0.275881	0.299479	3.11089	AKT1
GO:0019898	extrinsic component of membrane	cellular_component	1	91	67	18684	0.279421	0.302973	3.06446	BCL2L11
GO:0098685	Schaffer collateral - CA1 synapse	cellular_component	1	91	67	18684	0.279421	0.302973	3.06446	CDC42
GO:0005902	microvillus	cellular_component	1	91	68	18684	0.282943	0.306265	3.01939	VCAM1
GO:0030666	endocytic vesicle membrane	cellular_component	1	91	68	18684	0.282943	0.306265	3.01939	NOS3
GO:0030672	synaptic vesicle membrane	cellular_component	1	91	71	18684	0.293408	0.315426	2.89181	BCL2L1
GO:0033116	endoplasmic reticulum-Golgi intermediate compartment membrane	cellular_component	1	91	72	18684	0.296862	0.318777	2.85165	TGFA
GO:0045202	synapse	cellular_component	3	91	392	18684	0.298424	0.320273	1.57132	MAPK8;CTNNB1;EIF2S1
GO:0070821	tertiary granule membrane	cellular_component	1	91	73	18684	0.3003	0.32192	2.81258	PLAU
GO:0010008	endosome membrane	cellular_component	2	91	226	18684	0.301537	0.323064	1.81698	NTRK1;CD320
GO:0010494	cytoplasmic stress granule	cellular_component	1	91	74	18684	0.303721	0.325035	2.77458	EIF2S1
GO:0005758	mitochondrial intermembrane space	cellular_component	1	91	81	18684	0.327211	0.347616	2.5348	CAT
GO:0036464	cytoplasmic ribonucleoprotein granule	cellular_component	1	91	81	18684	0.327211	0.347616	2.5348	CDC42
GO:0005604	basement membrane	cellular_component	1	91	83	18684	0.333777	0.353598	2.47372	SPARC
GO:0055038	recycling endosome membrane	cellular_component	1	91	84	18684	0.337037	0.356641	2.44427	NTRK1
GO:0000777	condensed chromosome kinetochore	cellular_component	1	91	86	18684	0.343508	0.36289	2.38743	BIRC5
GO:0098794	postsynapse	cellular_component	1	91	89	18684	0.353098	0.371982	2.30695	AKT1
GO:0035579	specific granule membrane	cellular_component	1	91	91	18684	0.359414	0.378005	2.25625	PLAU
GO:0030133	transport vesicle	cellular_component	1	91	92	18684	0.36255	0.38109	2.23172	EDN1
GO:0005815	microtubule organizing center	cellular_component	1	91	97	18684	0.378	0.39579	2.11669	MAPK1
GO:0030667	secretory granule membrane	cellular_component	1	91	97	18684	0.378	0.39579	2.11669	PECAM1
GO:0042470	melanosome	cellular_component	1	91	99	18684	0.384075	0.401485	2.07393	BSG
GO:0016605	PML body	cellular_component	1	91	103	18684	0.396051	0.412863	1.99339	MTOR
GO:0098793	presynapse	cellular_component	1	91	106	18684	0.404882	0.421836	1.93697	SLC2A4
GO:0005768	endosome	cellular_component	2	91	289	18684	0.412203	0.42899	1.42089	JAK1;BSG
GO:0072562	blood microparticle	cellular_component	1	91	112	18684	0.422162	0.43839	1.8332	PON1
GO:0005788	endoplasmic reticulum lumen	cellular_component	2	91	299	18684	0.429051	0.445055	1.37337	PTGS2;IL6
GO:0005923	bicellular tight junction	cellular_component	1	91	117	18684	0.436182	0.451956	1.75486	CCND1
GO:0031902	late endosome membrane	cellular_component	1	91	121	18684	0.447155	0.462819	1.69685	NTRK1
GO:0042995	cell projection	cellular_component	1	91	121	18684	0.447155	0.462819	1.69685	CTNNB1
GO:0005819	spindle	cellular_component	1	91	125	18684	0.457917	0.472923	1.64255	AKT1
GO:0043005	neuron projection	cellular_component	2	91	318	18684	0.460358	0.475149	1.29131	PTGS2;CDC42
GO:0030659	cytoplasmic vesicle membrane	cellular_component	1	91	143	18684	0.503838	0.515283	1.43579	SLC2A4
GO:0043197	dendritic spine	cellular_component	1	91	150	18684	0.520638	0.530456	1.36879	CDC42
GO:1990904	ribonucleoprotein complex	cellular_component	1	91	151	18684	0.522992	0.532567	1.35973	BRCA1
GO:0036064	ciliary basal body	cellular_component	1	91	153	18684	0.527665	0.537037	1.34195	AKT1
GO:0031901	early endosome membrane	cellular_component	1	91	157	18684	0.536875	0.545823	1.30776	NTRK1
GO:0031982	vesicle	cellular_component	1	91	157	18684	0.536875	0.545823	1.30776	AKT1
GO:0015630	microtubule cytoskeleton	cellular_component	1	91	165	18684	0.554767	0.56371	1.24436	AKT1
GO:0005743	mitochondrial inner membrane	cellular_component	2	91	382	18684	0.558101	0.566793	1.07497	BCL2L1;CYP1A1
GO:0005802	trans-Golgi network	cellular_component	1	91	177	18684	0.58033	0.58842	1.15999	SLC2A4
GO:0030027	lamellipodium	cellular_component	1	91	179	18684	0.584447	0.59196	1.14703	AKT1
GO:0005694	chromosome	cellular_component	1	91	190	18684	0.606387	0.613197	1.08062	BRCA1
GO:0030054	cell junction	cellular_component	1	91	195	18684	0.615977	0.622562	1.05292	CTNNB1
GO:0014069	postsynaptic density	cellular_component	1	91	236	18684	0.686378	0.692235	0.869994	MAPK1
GO:0031012	extracellular matrix	cellular_component	1	91	244	18684	0.698545	0.703755	0.84147	VEGFA
GO:0031410	cytoplasmic vesicle	cellular_component	1	91	283	18684	0.75149	0.756692	0.725508	TGFA
GO:0005765	lysosomal membrane	cellular_component	1	91	318	18684	0.791111	0.794894	0.645656	MTOR
GO:0005575	cellular_component	cellular_component	1	91	393	18684	0.856187	0.858457	0.522439	ODC1
GO:0016607	nuclear speck	cellular_component	1	91	410	18684	0.867883	0.869722	0.500777	AAGAB
GO:0016021	integral component of membrane	cellular_component	10	91	3533	18684	0.985643	0.985643	0.581145	BCL2L1;CD80;SREBF1;ADIPOR1;ADIPOR2;AGTR1;CCR2;PTGES;TNFRSF10A;TGFA
GO:0019901	protein kinase binding	molecular_function	18	91	453	18684	5.56142e-12	1.31458e-09	8.15836	RELA;STAT3;CCND1;BCL2L1;CDKN1A;CASP9;PRKCD;PTPN1;CCNB1;PRKAG2;CCNE1;SREBF1;ADIPOR1;MTOR;BCL2L11;TRAF2;CDC42;CD28
GO:0005515	protein binding	molecular_function	87	91	12317	18684	6.52067e-12	1.37007e-09	1.45025	PTGS1;PTGS2;NCOA2;RELA;STAT3;AKT1;VEGFA;CCND1;BCL2;BCL2L1;CDKN1A;EIF6;BAX;CASP9;PLAU;MMP2;MMP9;MAPK3;MAPK1;IL10;IL6;CASP3;MAPK8;NFKBIA;ODC1;XDH;STAT1;RUNX1T1;EDN1;FOXO1;PPARG;CTNNB1;MYC;CYP1A1;IL1B;SELE;PRKCD;CXCL8;BRCA1;XRCC6;PRKCB;PECAM1;BIRC5;NOS3;PTPN1;BCL2A1;HGF;CCNB1;DDIT3;PLAT;IL1A;MPO;NFE2L2;AHR;PRKAG2;SLC2A4;PPARA;CRP;CD80;CCNE1;NTRK1;KLF10;SREBF1;ADIPOR1;ADIPOR2;JAK1;AGTR1;IRS1;CFLAR;MT…
GO:0019899	enzyme binding	molecular_function	16	91	360	18684	1.81719e-11	2.86358e-09	9.12527	PTGS2;RELA;AKT1;CCND1;MAPK8;NFKBIA;CAT;STAT1;PPARG;CTNNB1;CYP1A1;PRKCD;BRCA1;BIRC5;PTPN1;TRAF2
GO:0042802	identical protein binding	molecular_function	28	91	1459	18684	1.36774e-10	1.6165e-08	3.94032	RELA;STAT3;AKT1;VEGFA;BCL2;BCL2L1;BAX;MMP9;MAPK3;MAPK1;NFKBIA;CAT;STAT1;PPARG;BRCA1;BIRC5;HGF;CRP;NTRK1;ADIPOR1;MTOR;CCR2;TNFSF10;TNFRSF10A;TRAF2;CDC42;CD28;BRCA2
GO:0008134	transcription factor binding	molecular_function	12	91	285	18684	1.36002e-08	8.2961e-07	8.645	RELA;STAT3;CCND1;MAPK1;NFKBIA;PPARG;CTNNB1;MYC;DDIT3;AHR;PPARA;TNFRSF10A
GO:0042803	protein homodimerization activity	molecular_function	17	91	666	18684	1.93968e-08	1.05676e-06	5.24087	RELA;STAT3;AKT1;VEGFA;BCL2;BCL2L1;BAX;ODC1;XDH;CAT;STAT1;PECAM1;BCL2A1;DDIT3;AHR;PON1;NTRK1
GO:0044877	protein-containing complex binding	molecular_function	12	91	340	18684	9.4555e-08	4.15587e-06	7.24654	RELA;CCND1;CDKN1A;CASP3;MYC;XRCC6;BCL2A1;HGF;PPARA;SREBF1;CFLAR;TRAF2
GO:0004879	nuclear receptor activity	molecular_function	6	91	52	18684	1.92059e-07	7.26367e-06	23.6906	STAT3;PPARG;AHR;PPARA;SREBF1;NR1H3
GO:0000976	transcription regulatory region sequence-specific DNA binding	molecular_function	9	91	203	18684	6.41682e-07	1.98921e-05	9.1028	RELA;STAT3;PPARG;BRCA1;XRCC6;DDIT3;NFE2L2;AHR;NR1H3
GO:0003700	DNA-binding transcription factor activity	molecular_function	12	91	447	18684	1.73277e-06	4.20085e-05	5.51191	RELA;STAT3;STAT1;FOXO1;PPARG;MYC;DDIT3;NFE2L2;AHR;PPARA;KLF10;SREBF1
GO:0051434	BH3 domain binding	molecular_function	3	91	6	18684	2.21184e-06	5.16369e-05	102.659	BCL2;BCL2L1;BAX
GO:0020037	heme binding	molecular_function	7	91	136	18684	4.51149e-06	8.8867e-05	10.5679	PTGS1;PTGS2;CAT;CYP1A1;NOS3;CYP1B1;MPO
GO:0002020	protease binding	molecular_function	6	91	99	18684	8.80121e-06	0.000147301	12.4436	BCL2;CASP3;CFLAR;TNFRSF10A;CD28;BRCA2
GO:0097199	cysteine-type endopeptidase activity involved in apoptotic signaling pathway	molecular_function	3	91	9	18684	9.19169e-06	0.000147301	68.4396	CASP9;CASP3;CFLAR
GO:0051721	protein phosphatase 2A binding	molecular_function	4	91	31	18684	1.49809e-05	0.000221319	26.4927	AKT1;BCL2;FOXO1;PTPN1
GO:0097200	cysteine-type endopeptidase activity involved in execution phase of apoptosis	molecular_function	3	91	12	18684	2.38196e-05	0.000317203	51.3297	CASP9;CASP3;CFLAR
GO:0097153	cysteine-type endopeptidase activity involved in apoptotic process	molecular_function	3	91	13	18684	3.08562e-05	0.000391605	47.3812	CASP9;CASP3;CFLAR
GO:0005125	cytokine activity	molecular_function	7	91	187	18684	3.58241e-05	0.00044568	7.68573	VEGFA;IL10;IL6;EDN1;IL1B;IL1A;TNFSF10
GO:0070491	repressing transcription factor binding	molecular_function	4	91	40	18684	4.20794e-05	0.000497325	20.5319	RELA;BCL2;STAT1;MYC
GO:0019903	protein phosphatase binding	molecular_function	5	91	86	18684	6.26039e-05	0.000684301	11.9371	STAT3;PPARG;CTNNB1;JAK1;TRAF2
GO:0016301	kinase activity	molecular_function	5	91	87	18684	6.61678e-05	0.00071499	11.7999	AKT1;MAPK1;MAPK8;CCNE1;MTOR
GO:0031625	ubiquitin protein ligase binding	molecular_function	8	91	290	18684	8.52567e-05	0.000866777	5.66396	RELA;BCL2;CDKN1A;NFKBIA;FOXO1;BRCA1;JAK1;TRAF2
GO:0031435	mitogen-activated protein kinase kinase kinase binding	molecular_function	3	91	18	18684	8.64967e-05	0.000870028	34.2198	MAPK1;TRAF2;CDC42
GO:0001223	transcription coactivator binding	molecular_function	3	91	20	18684	0.000119991	0.00114022	30.7978	FOXO1;AHR;PPARA
GO:0004707	MAP kinase activity	molecular_function	3	91	20	18684	0.000119991	0.00114022	30.7978	MAPK3;MAPK1;MAPK8
GO:0008083	growth factor activity	molecular_function	6	91	161	18684	0.00013586	0.00128455	7.65163	VEGFA;IL10;IL6;HGF;TGFA;CD320
GO:0045569	TRAIL binding	molecular_function	2	91	5	18684	0.000232394	0.0018621	82.1275	TNFSF10;TNFRSF10A
GO:0035257	nuclear hormone receptor binding	molecular_function	3	91	25	18684	0.000237857	0.00187411	24.6382	NCOA2;STAT1;CTNNB1
GO:0001228	DNA-binding transcription activator activity, RNA polymerase II-specific	molecular_function	9	91	441	18684	0.000296862	0.00227273	4.19018	RELA;STAT3;FOXO1;MYC;DDIT3;NFE2L2;PPARA;KLF10;SREBF1
GO:0003677	DNA binding	molecular_function	13	91	905	18684	0.000427402	0.00293897	2.94933	RELA;STAT3;RUNX1T1;PPARG;MYC;BRCA1;XRCC6;DDIT3;NFE2L2;AHR;PPARA;SREBF1;NR1H3
GO:0005164	tumor necrosis factor receptor binding	molecular_function	3	91	31	18684	0.000455134	0.0030412	19.8695	STAT1;TNFSF10;TRAF2
GO:0016538	cyclin-dependent protein serine/threonine kinase regulator activity	molecular_function	3	91	31	18684	0.000455134	0.0030412	19.8695	CCND1;CCNB1;CCNE1
GO:0033613	activating transcription factor binding	molecular_function	3	91	31	18684	0.000455134	0.0030412	19.8695	RELA;PPARG;MYC
GO:0106256	hydroperoxy icosatetraenoate dehydratase activity	molecular_function	2	91	7	18684	0.000484936	0.00305671	58.6625	CYP1A1;CYP1B1
GO:0004601	peroxidase activity	molecular_function	3	91	33	18684	0.000548564	0.0034011	18.6653	PTGS1;PTGS2;MPO
GO:0101020	estrogen 16-alpha-hydroxylase activity	molecular_function	2	91	8	18684	0.000644531	0.00373868	51.3297	CYP1A1;CYP1B1
GO:0046983	protein dimerization activity	molecular_function	5	91	142	18684	0.000650527	0.00376192	7.22953	NCOA2;STAT3;IL10;MYC;SREBF1
GO:0001103	RNA polymerase II repressing transcription factor binding	molecular_function	3	91	35	18684	0.000653442	0.00376725	17.5987	STAT3;PPARG;PPARA
GO:0004674	protein serine/threonine kinase activity	molecular_function	7	91	310	18684	0.000796229	0.00445185	4.63623	AKT1;MAPK3;MAPK1;MAPK8;PRKCD;PRKCB;MTOR
GO:0003682	chromatin binding	molecular_function	8	91	406	18684	0.000818686	0.00445185	4.04569	NCOA2;RELA;FOXO1;PPARG;CTNNB1;PRKCB;MPO;SREBF1
GO:0004697	protein kinase C activity	molecular_function	2	91	9	18684	0.000826057	0.00445185	45.6264	PRKCD;PRKCB
GO:0046982	protein heterodimerization activity	molecular_function	7	91	321	18684	0.000975816	0.00514002	4.47735	BCL2;BCL2L1;BAX;BCL2A1;DDIT3;AHR;AGTR1
GO:0004252	serine-type endopeptidase activity	molecular_function	5	91	162	18684	0.00117548	0.00594341	6.337	PLAU;MMP2;MMP9;HGF;PLAT
GO:0031996	thioesterase binding	molecular_function	2	91	11	18684	0.00125405	0.0061595	37.3307	TRAF2;CDC42
GO:0001784	phosphotyrosine residue binding	molecular_function	3	91	44	18684	0.00128109	0.00625982	13.999	MAPK3;MAPK1;IRS1
GO:0003690	double-stranded DNA binding	molecular_function	4	91	99	18684	0.00139297	0.00671966	8.2957	MAPK1;STAT1;PPARG;XRCC6
GO:0004861	cyclin-dependent protein serine/threonine kinase inhibitor activity	molecular_function	2	91	12	18684	0.00150009	0.0069869	34.2198	CDKN1A;CASP3
GO:0070888	E-box binding	molecular_function	3	91	47	18684	0.00155205	0.00717587	13.1054	PPARG;MYC;AHR
GO:0019902	phosphatase binding	molecular_function	3	91	48	18684	0.00164972	0.00758943	12.8324	MAPK3;MAPK1;PPARA
GO:0015267	channel activity	molecular_function	2	91	13	18684	0.00176723	0.00790031	31.5875	BCL2;BAX
GO:0008270	zinc ion binding	molecular_function	11	91	812	18684	0.00194081	0.00863546	2.78141	MMP2;MMP9;PPARG;BRCA1;PRKCB;PTPN1;PPARA;TNFSF10;TRAF2;NR1H3;PAPPA
GO:0005149	interleukin-1 receptor binding	molecular_function	2	91	14	18684	0.00205525	0.008853	29.3312	IL1B;IL1A
GO:0008047	enzyme activator activity	molecular_function	3	91	52	18684	0.00207858	0.00889275	11.8453	CASP9;PRKCD;CFLAR
GO:0043022	ribosome binding	molecular_function	3	91	53	18684	0.00219559	0.00928826	11.6218	EIF6;MTOR;EIF2S1
GO:0005080	protein kinase C binding	molecular_function	3	91	54	18684	0.00231661	0.00974851	11.4066	AKT1;PRKCB;IRS1
GO:0004698	calcium-dependent protein kinase C activity	molecular_function	2	91	16	18684	0.0026931	0.0109267	25.6648	PRKCD;PRKCB
GO:0005123	death receptor binding	molecular_function	2	91	16	18684	0.0026931	0.0109267	25.6648	CASP3;CFLAR
GO:0001046	core promoter sequence-specific DNA binding	molecular_function	2	91	17	18684	0.00304254	0.0119614	24.1551	MYC;KLF10
GO:0000979	RNA polymerase II core promoter sequence-specific DNA binding	molecular_function	2	91	18	18684	0.00341204	0.0129822	22.8132	RELA;STAT1
GO:0004708	MAP kinase kinase activity	molecular_function	2	91	18	18684	0.00341204	0.0129822	22.8132	MAPK3;MAPK1
GO:0008237	metallopeptidase activity	molecular_function	3	91	63	18684	0.00359385	0.0136192	9.77708	MMP2;MMP9;PAPPA
GO:0000978	RNA polymerase II cis-regulatory region sequence-specific DNA binding	molecular_function	13	91	1179	18684	0.00456648	0.0165109	2.2639	NCOA2;RELA;STAT3;STAT1;FOXO1;PPARG;MYC;DDIT3;NFE2L2;PPARA;KLF10;SREBF1;NR1H3
GO:0005158	insulin receptor binding	molecular_function	2	91	22	18684	0.00508679	0.0178794	18.6653	PTPN1;IRS1
GO:0044389	ubiquitin-like protein ligase binding	molecular_function	2	91	23	18684	0.00555368	0.0191993	17.8538	STAT1;CCNB1
GO:0051213	dioxygenase activity	molecular_function	2	91	24	18684	0.00603947	0.0206149	17.1099	PTGS1;PTGS2
GO:0070330	aromatase activity	molecular_function	2	91	24	18684	0.00603947	0.0206149	17.1099	CYP1A1;CYP1B1
GO:0019904	protein domain specific binding	molecular_function	5	91	242	18684	0.00659392	0.0219914	4.24212	NCOA2;IL1B;NFE2L2;PPARA;MTOR
GO:0043565	sequence-specific DNA binding	molecular_function	5	91	246	18684	0.00705479	0.0231204	4.17314	BCL2;FOXO1;PPARG;NFE2L2;PPARA
GO:0000981	DNA-binding transcription factor activity, RNA polymerase II-specific	molecular_function	13	91	1245	18684	0.00715224	0.023359	2.14389	RELA;STAT3;STAT1;FOXO1;PPARG;MYC;DDIT3;NFE2L2;AHR;PPARA;KLF10;SREBF1;NR1H3
GO:0050840	extracellular matrix binding	molecular_function	2	91	28	18684	0.00816775	0.026134	14.6656	VEGFA;SPARC
GO:0008233	peptidase activity	molecular_function	3	91	87	18684	0.00882223	0.0278047	7.07995	CASP9;MMP9;CASP3
GO:0030332	cyclin binding	molecular_function	2	91	30	18684	0.00934036	0.0290982	13.6879	CDKN1A;XRCC6
GO:0051059	NF-kappaB binding	molecular_function	2	91	30	18684	0.00934036	0.0290982	13.6879	RELA;NFKBIA
GO:0019900	kinase binding	molecular_function	3	91	97	18684	0.0118526	0.0351465	6.35006	CTNNB1;PRKCD;NTRK1
GO:0019825	oxygen binding	molecular_function	2	91	34	18684	0.0118952	0.0351465	12.0776	CYP1A1;CYP1B1
GO:0051219	phosphoprotein binding	molecular_function	2	91	34	18684	0.0118952	0.0351465	12.0776	PLAT;MTOR
GO:0004497	monooxygenase activity	molecular_function	2	91	35	18684	0.0125765	0.0368715	11.7325	CYP1A1;CYP1B1
GO:0042056	chemoattractant activity	molecular_function	2	91	35	18684	0.0125765	0.0368715	11.7325	VEGFA;HGF
GO:0008022	protein C-terminus binding	molecular_function	4	91	185	18684	0.0127493	0.0373202	4.43932	PPARG;CTNNB1;XRCC6;BRCA2
GO:0050661	NADP binding	molecular_function	2	91	38	18684	0.0147199	0.0422387	10.8062	CAT;NOS3
GO:0004222	metalloendopeptidase activity	molecular_function	3	91	107	18684	0.0154123	0.0441145	5.7566	MMP2;MMP9;PAPPA
GO:0030544	Hsp70 protein binding	molecular_function	2	91	39	18684	0.0154669	0.0441145	10.5292	BAX;CYP1A1
GO:0015026	coreceptor activity	molecular_function	2	91	40	18684	0.01623	0.0459444	10.2659	CD80;CD28
GO:0051879	Hsp90 protein binding	molecular_function	2	91	40	18684	0.01623	0.0459444	10.2659	CYP1A1;AHR
GO:0030331	estrogen receptor binding	molecular_function	2	91	41	18684	0.0170088	0.0479339	10.0155	PPARG;CTNNB1
GO:0042826	histone deacetylase binding	molecular_function	3	91	114	18684	0.018225	0.0508312	5.40312	RELA;CCND1;MAPK8
GO:0004715	non-membrane spanning protein tyrosine kinase activity	molecular_function	2	91	46	18684	0.0211347	0.057754	8.9269	PRKCD;JAK1
GO:0004672	protein kinase activity	molecular_function	4	91	216	18684	0.0212647	0.0580252	3.8022	AKT1;CCND1;PRKCD;MTOR
GO:0005506	iron ion binding	molecular_function	3	91	123	18684	0.0222338	0.058398	5.00777	XDH;CYP1A1;CYP1B1
GO:0001102	RNA polymerase II activating transcription factor binding	molecular_function	2	91	48	18684	0.0228901	0.058398	8.55495	CTNNB1;NFE2L2
GO:0016684	oxidoreductase activity, acting on peroxide as acceptor	molecular_function	1	91	5	18684	0.0241189	0.058398	41.0637	CAT
GO:0043120	tumor necrosis factor binding	molecular_function	1	91	5	18684	0.0241189	0.058398	41.0637	TRAF2
GO:0046870	cadmium ion binding	molecular_function	1	91	5	18684	0.0241189	0.058398	41.0637	NOS3
GO:0048406	nerve growth factor binding	molecular_function	1	91	5	18684	0.0241189	0.058398	41.0637	NTRK1
GO:0051525	NFAT protein binding	molecular_function	1	91	5	18684	0.0241189	0.058398	41.0637	PPARA
GO:0051575	5'-deoxyribose-5-phosphate lyase activity	molecular_function	1	91	5	18684	0.0241189	0.058398	41.0637	XRCC6
GO:0071532	ankyrin repeat binding	molecular_function	1	91	5	18684	0.0241189	0.058398	41.0637	RELA
GO:0101021	estrogen 2-hydroxylase activity	molecular_function	1	91	5	18684	0.0241189	0.058398	41.0637	CYP1A1
GO:0003743	translation initiation factor activity	molecular_function	2	91	51	18684	0.0256316	0.0617443	8.05171	EIF6;EIF2S1
GO:0030374	nuclear receptor coactivator activity	molecular_function	2	91	54	18684	0.0284994	0.0632667	7.6044	NCOA2;PRKCB
GO:0001006	RNA polymerase III type 3 promoter sequence-specific DNA binding	molecular_function	1	91	6	18684	0.0288732	0.0632667	34.2198	MTOR
GO:0001225	RNA polymerase II transcription coactivator binding	molecular_function	1	91	6	18684	0.0288732	0.0632667	34.2198	RELA
GO:0004046	aminoacylase activity	molecular_function	1	91	6	18684	0.0288732	0.0632667	34.2198	CAT
GO:0004064	arylesterase activity	molecular_function	1	91	6	18684	0.0288732	0.0632667	34.2198	PON1
GO:0005004	GPI-linked ephrin receptor activity	molecular_function	1	91	6	18684	0.0288732	0.0632667	34.2198	NTRK1
GO:0005172	vascular endothelial growth factor receptor binding	molecular_function	1	91	6	18684	0.0288732	0.0632667	34.2198	VEGFA
GO:0008131	primary amine oxidase activity	molecular_function	1	91	6	18684	0.0288732	0.0632667	34.2198	VCAM1
GO:0031727	CCR2 chemokine receptor binding	molecular_function	1	91	6	18684	0.0288732	0.0632667	34.2198	CCR2
GO:0031730	CCR5 chemokine receptor binding	molecular_function	1	91	6	18684	0.0288732	0.0632667	34.2198	JAK1
GO:0032451	demethylase activity	molecular_function	1	91	6	18684	0.0288732	0.0632667	34.2198	CYP1A1
GO:0043546	molybdopterin cofactor binding	molecular_function	1	91	6	18684	0.0288732	0.0632667	34.2198	XDH
GO:0050544	arachidonic acid binding	molecular_function	1	91	6	18684	0.0288732	0.0632667	34.2198	PPARG
GO:0055056	D-glucose transmembrane transporter activity	molecular_function	1	91	6	18684	0.0288732	0.0632667	34.2198	SLC2A4
GO:0003684	damaged DNA binding	molecular_function	2	91	57	18684	0.0314895	0.0673872	7.20416	BRCA1;XRCC6
GO:0050660	flavin adenine dinucleotide binding	molecular_function	2	91	58	18684	0.0325126	0.0673872	7.07995	XDH;NOS3
GO:0042277	peptide binding	molecular_function	2	91	59	18684	0.0335487	0.0673872	6.95996	RELA;PPARG
GO:0001162	RNA polymerase II intronic transcription regulatory region sequence-specific DNA binding	molecular_function	1	91	7	18684	0.0336045	0.0673872	29.3312	NCOA2
GO:0001221	transcription coregulator binding	molecular_function	1	91	7	18684	0.0336045	0.0673872	29.3312	NFE2L2
GO:0005138	interleukin-6 receptor binding	molecular_function	1	91	7	18684	0.0336045	0.0673872	29.3312	IL6
GO:0008391	arachidonic acid monooxygenase activity	molecular_function	1	91	7	18684	0.0336045	0.0673872	29.3312	CYP1A1
GO:0008603	cAMP-dependent protein kinase regulator activity	molecular_function	1	91	7	18684	0.0336045	0.0673872	29.3312	PRKAG2
GO:0010485	H4 histone acetyltransferase activity	molecular_function	1	91	7	18684	0.0336045	0.0673872	29.3312	BRCA2
GO:0050693	LBD domain binding	molecular_function	1	91	7	18684	0.0336045	0.0673872	29.3312	PPARG
GO:0001849	complement component C1q complex binding	molecular_function	1	91	8	18684	0.0383131	0.0720896	25.6648	CRP
GO:0004862	cAMP-dependent protein kinase inhibitor activity	molecular_function	1	91	8	18684	0.0383131	0.0720896	25.6648	PRKAG2
GO:0005113	patched binding	molecular_function	1	91	8	18684	0.0383131	0.0720896	25.6648	CCNB1
GO:0030235	nitric-oxide synthase regulator activity	molecular_function	1	91	8	18684	0.0383131	0.0720896	25.6648	AKT1
GO:0070878	primary miRNA binding	molecular_function	1	91	8	18684	0.0383131	0.0720896	25.6648	STAT3
GO:0097371	MDM2/MDM4 family protein binding	molecular_function	1	91	8	18684	0.0383131	0.0720896	25.6648	PPARA
GO:0005518	collagen binding	molecular_function	2	91	65	18684	0.0400297	0.0748725	6.3175	MMP9;SPARC
GO:0031490	chromatin DNA binding	molecular_function	2	91	66	18684	0.0411525	0.0764921	6.22178	RELA;STAT3
GO:0003691	double-stranded telomeric DNA binding	molecular_function	1	91	9	18684	0.042999	0.0764921	22.8132	XRCC6
GO:0005131	growth hormone receptor binding	molecular_function	1	91	9	18684	0.042999	0.0764921	22.8132	JAK1
GO:0008140	cAMP response element binding protein binding	molecular_function	1	91	9	18684	0.042999	0.0764921	22.8132	DDIT3
GO:0017162	aryl hydrocarbon receptor binding	molecular_function	1	91	9	18684	0.042999	0.0764921	22.8132	NCOA2
GO:0034618	arginine binding	molecular_function	1	91	9	18684	0.042999	0.0764921	22.8132	NOS3
GO:0043184	vascular endothelial growth factor receptor 2 binding	molecular_function	1	91	9	18684	0.042999	0.0764921	22.8132	VEGFA
GO:0061575	cyclin-dependent protein serine/threonine kinase activator activity	molecular_function	1	91	9	18684	0.042999	0.0764921	22.8132	CCNB1
GO:0001094	TFIID-class transcription factor complex binding	molecular_function	1	91	10	18684	0.0476623	0.0804009	20.5319	AHR
GO:0031419	cobalamin binding	molecular_function	1	91	10	18684	0.0476623	0.0804009	20.5319	CD320
GO:0043560	insulin receptor substrate binding	molecular_function	1	91	10	18684	0.0476623	0.0804009	20.5319	PRKCD
GO:0045294	alpha-catenin binding	molecular_function	1	91	10	18684	0.0476623	0.0804009	20.5319	CTNNB1
GO:0043522	leucine zipper domain binding	molecular_function	1	91	11	18684	0.0523031	0.0854103	18.6653	DDIT3
GO:0070492	oligosaccharide binding	molecular_function	1	91	11	18684	0.0523031	0.0854103	18.6653	SELE
GO:0001618	virus receptor activity	molecular_function	2	91	78	18684	0.0555102	0.0897737	5.26458	CD80;BSG
GO:0004175	endopeptidase activity	molecular_function	2	91	79	18684	0.0567762	0.0897737	5.19794	MMP2;MMP9
GO:0008353	RNA polymerase II CTD heptapeptide repeat kinase activity	molecular_function	1	91	12	18684	0.0569216	0.0897737	17.1099	MAPK1
GO:0019887	protein kinase regulator activity	molecular_function	1	91	12	18684	0.0569216	0.0897737	17.1099	PRKAG2
GO:0042301	phosphate ion binding	molecular_function	1	91	12	18684	0.0569216	0.0897737	17.1099	RELA
GO:0042805	actinin binding	molecular_function	1	91	12	18684	0.0569216	0.0897737	17.1099	RELA
GO:0043023	ribosomal large subunit binding	molecular_function	1	91	12	18684	0.0569216	0.0897737	17.1099	EIF6
GO:0043295	glutathione binding	molecular_function	1	91	12	18684	0.0569216	0.0897737	17.1099	PTGES
GO:0046790	virion binding	molecular_function	1	91	12	18684	0.0569216	0.0897737	17.1099	CRP
GO:0005068	transmembrane receptor protein tyrosine kinase adaptor activity	molecular_function	1	91	13	18684	0.0615178	0.0945005	15.7937	IRS1
GO:0001227	DNA-binding transcription repressor activity, RNA polymerase II-specific	molecular_function	4	91	305	18684	0.0618329	0.0948306	2.6927	RELA;PPARG;MYC;PPARA
GO:0008013	beta-catenin binding	molecular_function	2	91	85	18684	0.0645801	0.0989635	4.83103	FOXO1;CTNNB1
GO:0070411	I-SMAD binding	molecular_function	1	91	14	18684	0.0660918	0.0998239	14.6656	CTNNB1
GO:0045296	cadherin binding	molecular_function	4	91	316	18684	0.0685462	0.103366	2.59897	STAT1;CTNNB1;PTPN1;BSG
GO:0004713	protein tyrosine kinase activity	molecular_function	2	91	89	18684	0.0699714	0.103476	4.6139	NTRK1;JAK1
GO:0005161	platelet-derived growth factor receptor binding	molecular_function	1	91	15	18684	0.0706438	0.103476	13.6879	VEGFA
GO:0005355	glucose transmembrane transporter activity	molecular_function	1	91	15	18684	0.0706438	0.103476	13.6879	SLC2A4
GO:0016208	AMP binding	molecular_function	1	91	15	18684	0.0706438	0.103476	13.6879	PRKAG2
GO:0032794	GTPase activating protein binding	molecular_function	1	91	15	18684	0.0706438	0.103476	13.6879	AKT1
GO:0043274	phospholipase binding	molecular_function	1	91	15	18684	0.0706438	0.103476	13.6879	SELE
GO:0045236	CXCR chemokine receptor binding	molecular_function	1	91	15	18684	0.0706438	0.103476	13.6879	CXCL8
GO:0051393	alpha-actinin binding	molecular_function	1	91	15	18684	0.0706438	0.103476	13.6879	PPARG
GO:0004197	cysteine-type endopeptidase activity	molecular_function	2	91	90	18684	0.0713418	0.104417	4.56264	CASP9;CASP3
GO:0005159	insulin-like growth factor receptor binding	molecular_function	1	91	16	18684	0.0751738	0.107692	12.8324	IRS1
GO:0010181	FMN binding	molecular_function	1	91	16	18684	0.0751738	0.107692	12.8324	NOS3
GO:0016709	oxidoreductase activity, acting on paired donors, with incorporation or reduction of molecular oxygen, NAD(P)H as one donor, and incorporation of one atom of oxygen	molecular_function	1	91	16	18684	0.0751738	0.107692	12.8324	NOS3
GO:0004950	chemokine receptor activity	molecular_function	1	91	17	18684	0.079682	0.112029	12.0776	CCR2
GO:0030169	low-density lipoprotein particle binding	molecular_function	1	91	17	18684	0.079682	0.112029	12.0776	CRP
GO:0045182	translation regulator activity	molecular_function	1	91	17	18684	0.079682	0.112029	12.0776	MTOR
GO:0046965	retinoid X receptor binding	molecular_function	1	91	17	18684	0.079682	0.112029	12.0776	PPARG
GO:0070063	RNA polymerase binding	molecular_function	1	91	17	18684	0.079682	0.112029	12.0776	BRCA1
GO:0070064	proline-rich region binding	molecular_function	1	91	17	18684	0.079682	0.112029	12.0776	CCND1
GO:0038023	signaling receptor activity	molecular_function	3	91	209	18684	0.0821373	0.115309	2.94716	ADIPOR1;ADIPOR2;TNFRSF10A
GO:0004190	aspartic-type endopeptidase activity	molecular_function	1	91	18	18684	0.0841685	0.116347	11.4066	CASP3
GO:0016209	antioxidant activity	molecular_function	1	91	18	18684	0.0841685	0.116347	11.4066	CAT
GO:0140416	transcription regulator inhibitor activity	molecular_function	1	91	18	18684	0.0841685	0.116347	11.4066	DDIT3
GO:0051087	chaperone binding	molecular_function	2	91	100	18684	0.0855084	0.118027	4.10637	BAX;BIRC5
GO:0005537	mannose binding	molecular_function	1	91	19	18684	0.0886333	0.120753	10.8062	BSG
GO:0016712	oxidoreductase activity, acting on paired donors, with incorporation or reduction of molecular oxygen, reduced flavin or flavoprotein as one donor, and incorporation of one atom of oxygen	molecular_function	1	91	20	18684	0.0930767	0.12581	10.2659	CYP1B1
GO:0016922	nuclear receptor binding	molecular_function	1	91	20	18684	0.0930767	0.12581	10.2659	NCOA2
GO:0005524	ATP binding	molecular_function	11	91	1459	18684	0.0969221	0.129655	1.54798	AKT1;MAPK3;MAPK1;MAPK8;PRKCD;XRCC6;PRKCB;PRKAG2;NTRK1;JAK1;MTOR
GO:0043027	cysteine-type endopeptidase inhibitor activity involved in apoptotic process	molecular_function	1	91	21	18684	0.0974985	0.129655	9.77708	BIRC5
GO:0051537	2 iron, 2 sulfur cluster binding	molecular_function	1	91	21	18684	0.0974985	0.129655	9.77708	XDH
GO:0003707	steroid hormone receptor activity	molecular_function	1	91	22	18684	0.101899	0.13372	9.33267	PPARA
GO:0004602	glutathione peroxidase activity	molecular_function	1	91	22	18684	0.101899	0.13372	9.33267	PTGES
GO:0030742	GTP-dependent protein binding	molecular_function	1	91	22	18684	0.101899	0.13372	9.33267	CDC42
GO:0033691	sialic acid binding	molecular_function	1	91	22	18684	0.101899	0.13372	9.33267	SELE
GO:0043548	phosphatidylinositol 3-kinase binding	molecular_function	1	91	22	18684	0.101899	0.13372	9.33267	IRS1
GO:0098632	cell-cell adhesion mediator activity	molecular_function	1	91	22	18684	0.101899	0.13372	9.33267	BSG
GO:0003713	transcription coactivator activity	molecular_function	3	91	231	18684	0.103116	0.135224	2.66648	NCOA2;CTNNB1;BRCA1
GO:0016493	C-C chemokine receptor activity	molecular_function	1	91	23	18684	0.106278	0.137652	8.9269	CCR2
GO:0050750	low-density lipoprotein particle receptor binding	molecular_function	1	91	23	18684	0.106278	0.137652	8.9269	CRP
GO:0016491	oxidoreductase activity	molecular_function	2	91	115	18684	0.108161	0.139803	3.57076	CYP1A1;NOS3
GO:0019957	C-C chemokine binding	molecular_function	1	91	24	18684	0.110637	0.141744	8.55495	CCR2
GO:0008144	drug binding	molecular_function	1	91	25	18684	0.114974	0.146506	8.21275	PPARA
GO:0008139	nuclear localization sequence binding	molecular_function	1	91	26	18684	0.11929	0.150586	7.89687	NFKBIA
GO:0017025	TBP-class protein binding	molecular_function	1	91	26	18684	0.11929	0.150586	7.89687	AHR
GO:0042162	telomeric DNA binding	molecular_function	1	91	26	18684	0.11929	0.150586	7.89687	XRCC6
GO:0106310	protein serine kinase activity	molecular_function	3	91	248	18684	0.120635	0.152182	2.48369	AKT1;PRKCD;MTOR
GO:0004364	glutathione transferase activity	molecular_function	1	91	27	18684	0.123586	0.154462	7.6044	PTGES
GO:0035035	histone acetyltransferase binding	molecular_function	1	91	27	18684	0.123586	0.154462	7.6044	STAT1
GO:0046875	ephrin receptor binding	molecular_function	1	91	27	18684	0.123586	0.154462	7.6044	PTPN1
GO:0001968	fibronectin binding	molecular_function	1	91	28	18684	0.12786	0.158029	7.33281	VEGFA
GO:0003785	actin monomer binding	molecular_function	1	91	28	18684	0.12786	0.158029	7.33281	NOS3
GO:0004712	protein serine/threonine/tyrosine kinase activity	molecular_function	1	91	28	18684	0.12786	0.158029	7.33281	AKT1
GO:0030159	signaling receptor complex adaptor activity	molecular_function	1	91	28	18684	0.12786	0.158029	7.33281	IRS1
GO:0043015	gamma-tubulin binding	molecular_function	1	91	28	18684	0.12786	0.158029	7.33281	BRCA2
GO:0050681	androgen receptor binding	molecular_function	1	91	28	18684	0.12786	0.158029	7.33281	PRKCB
GO:0030295	protein kinase activator activity	molecular_function	1	91	29	18684	0.132114	0.161801	7.07995	PRKAG2
GO:0043325	phosphatidylinositol-3,4-bisphosphate binding	molecular_function	1	91	29	18684	0.132114	0.161801	7.07995	AKT1
GO:0071889	14-3-3 protein binding	molecular_function	1	91	31	18684	0.140561	0.169408	6.62318	AKT1
GO:0008289	lipid binding	molecular_function	2	91	138	18684	0.145473	0.174328	2.97563	BAX;PPARA
GO:0005178	integrin binding	molecular_function	2	91	140	18684	0.148835	0.177791	2.93312	IL1B;VCAM1
GO:0005154	epidermal growth factor receptor binding	molecular_function	1	91	33	18684	0.148927	0.177791	6.22178	TGFA
GO:0031624	ubiquitin conjugating enzyme binding	molecular_function	1	91	33	18684	0.148927	0.177791	6.22178	PPARA
GO:0071949	FAD binding	molecular_function	1	91	33	18684	0.148927	0.177791	6.22178	XDH
GO:0004860	protein kinase inhibitor activity	molecular_function	1	91	34	18684	0.153079	0.182173	6.03878	CDKN1A
GO:0005246	calcium channel regulator activity	molecular_function	1	91	34	18684	0.153079	0.182173	6.03878	PRKCB
GO:0004402	histone acetyltransferase activity	molecular_function	1	91	36	18684	0.161324	0.190546	5.7033	BRCA2
GO:0008094	DNA-dependent ATPase activity	molecular_function	1	91	36	18684	0.161324	0.190546	5.7033	XRCC6
GO:0048018	receptor ligand activity	molecular_function	1	91	36	18684	0.161324	0.190546	5.7033	VEGFA
GO:0042169	SH2 domain binding	molecular_function	1	91	38	18684	0.16949	0.199195	5.40312	IRS1
GO:0005547	phosphatidylinositol-3,4,5-trisphosphate binding	molecular_function	1	91	39	18684	0.173543	0.202699	5.26458	AKT1
GO:0043531	ADP binding	molecular_function	1	91	39	18684	0.173543	0.202699	5.26458	PRKAG2
GO:0004888	transmembrane signaling receptor activity	molecular_function	2	91	157	18684	0.177996	0.207516	2.61552	SELE;PECAM1
GO:0008201	heparin binding	molecular_function	2	91	164	18684	0.190253	0.217778	2.50389	VEGFA;MPO
GO:0042393	histone binding	molecular_function	2	91	164	18684	0.190253	0.217778	2.50389	STAT1;PRKCB
GO:0046332	SMAD binding	molecular_function	1	91	48	18684	0.209152	0.236547	4.27747	CTNNB1
GO:0008009	chemokine activity	molecular_function	1	91	49	18684	0.213014	0.24034	4.19018	CXCL8
GO:0000987	cis-regulatory region sequence-specific DNA binding	molecular_function	1	91	50	18684	0.216857	0.243803	4.10637	AHR
GO:0015485	cholesterol binding	molecular_function	1	91	50	18684	0.216857	0.243803	4.10637	NR1H3
GO:0003714	transcription corepressor activity	molecular_function	2	91	183	18684	0.224028	0.251039	2.24392	CCND1;RUNX1T1
GO:0003678	DNA helicase activity	molecular_function	1	91	52	18684	0.224488	0.251039	3.94844	XRCC6
GO:0005507	copper ion binding	molecular_function	1	91	52	18684	0.224488	0.251039	3.94844	IL1A
GO:0001085	RNA polymerase II transcription factor binding	molecular_function	1	91	53	18684	0.228275	0.254372	3.87394	CTNNB1
GO:0004714	transmembrane receptor protein tyrosine kinase activity	molecular_function	1	91	54	18684	0.232045	0.25751	3.8022	NTRK1
GO:0015631	tubulin binding	molecular_function	1	91	56	18684	0.239529	0.264573	3.66641	BRCA1
GO:0043621	protein self-association	molecular_function	1	91	56	18684	0.239529	0.264573	3.66641	PPARG
GO:0097110	scaffold protein binding	molecular_function	1	91	58	18684	0.246941	0.271808	3.53998	MAPK3
GO:1990841	promoter-specific chromatin binding	molecular_function	1	91	58	18684	0.246941	0.271808	3.53998	STAT1
GO:0005516	calmodulin binding	molecular_function	2	91	198	18684	0.251015	0.27549	2.07393	AKT1;NOS3
GO:0030971	receptor tyrosine kinase binding	molecular_function	1	91	60	18684	0.254282	0.277946	3.42198	PTPN1
GO:0009055	electron transfer activity	molecular_function	1	91	66	18684	0.275881	0.299479	3.11089	XDH
GO:0050839	cell adhesion molecule binding	molecular_function	1	91	66	18684	0.275881	0.299479	3.11089	VCAM1
GO:0004842	ubiquitin-protein transferase activity	molecular_function	2	91	229	18684	0.306932	0.328122	1.79318	BRCA1;TRAF2
GO:0046872	metal ion binding	molecular_function	13	91	2294	18684	0.323711	0.344478	1.16353	PTGS1;PTGS2;CDKN1A;CAT;RUNX1T1;SELE;PRKCD;BIRC5;MPO;KLF10;ADIPOR1;ADIPOR2;JAK1
GO:0106311	protein threonine kinase activity	molecular_function	2	91	247	18684	0.339113	0.358447	1.6625	AKT1;MTOR
GO:0008017	microtubule binding	molecular_function	2	91	253	18684	0.349749	0.369071	1.62307	BIRC5;BCL2L11
GO:0030674	protein-macromolecule adaptor activity	molecular_function	1	91	89	18684	0.353098	0.371982	2.30695	TRAF2
GO:0005179	hormone activity	molecular_function	1	91	98	18684	0.381045	0.398758	2.09509	EDN1
GO:0004725	protein tyrosine phosphatase activity	molecular_function	1	91	102	18684	0.393079	0.410217	2.01293	PTPN1
GO:0047485	protein N-terminus binding	molecular_function	1	91	103	18684	0.396051	0.412863	1.99339	RELA
GO:0003697	single-stranded DNA binding	molecular_function	1	91	107	18684	0.407797	0.424639	1.91887	BRCA2
GO:0005543	phospholipid binding	molecular_function	1	91	110	18684	0.416458	0.432942	1.86653	PON1
GO:0005509	calcium ion binding	molecular_function	4	91	705	18684	0.451016	0.466304	1.16493	CRP;PON1;SPARC;CD320
GO:0017124	SH3 domain binding	molecular_function	1	91	127	18684	0.46322	0.477617	1.61668	CASP9
GO:0044325	ion channel binding	molecular_function	1	91	128	18684	0.465852	0.479547	1.60405	CTNNB1
GO:0000977	RNA polymerase II transcription regulatory region sequence-specific DNA binding	molecular_function	2	91	331	18684	0.481208	0.493917	1.2406	RELA;SREBF1
GO:0005201	extracellular matrix structural constituent	molecular_function	1	91	137	18684	0.488976	0.501167	1.49868	SPARC
GO:1990837	sequence-specific double-stranded DNA binding	molecular_function	3	91	555	18684	0.510143	0.520885	1.10983	AHR;KLF10;SREBF1
GO:0005102	signaling receptor binding	molecular_function	2	91	350	18684	0.510792	0.521267	1.17325	PLAT;TNFSF10
GO:0031267	small GTPase binding	molecular_function	1	91	190	18684	0.606387	0.613197	1.08062	BIRC5
GO:0061630	ubiquitin protein ligase activity	molecular_function	1	91	287	18684	0.75637	0.7612	0.715396	CDC42
GO:0003924	GTPase activity	molecular_function	1	91	317	18684	0.790071	0.794271	0.647693	CDC42
GO:0005525	GTP binding	molecular_function	1	91	372	18684	0.840317	0.842992	0.551932	CDC42
GO:0003723	RNA binding	molecular_function	4	91	1382	18684	0.912088	0.913054	0.594265	BRCA1;XRCC6;PTPN1;EIF2S1
GO:0004930	G protein-coupled receptor activity	molecular_function	1	91	675	18684	0.965149	0.96566	0.304176	AGTR1

## Sheet: S5(KEGG)
id	Term	Classification_level1	Classification_level2	ListHits	ListTotal	PopHits	PopTotal	p-value	q-value	Enrichment_score	geneID	hyperlink_only_excel
hsa00140	Steroid hormone biosynthesis	Metabolism	Lipid metabolism	2	83	61	7820	0.136627	0.169047	3.08908	CYP1A1;CYP1B1	hsa00140
hsa00220	Arginine biosynthesis	Metabolism	Amino acid metabolism	1	83	22	7820	0.209484	0.249331	4.28258	NOS3	hsa00220
hsa00230	Purine metabolism	Metabolism	Nucleotide metabolism	1	83	130	7820	0.753107	0.770703	0.724745	XDH	hsa00230
hsa00232	Caffeine metabolism	Metabolism	Biosynthesis of other secondary metabolites	1	83	6	7820	0.0620361	0.0838636	15.7028	XDH	hsa00232
hsa00330	Arginine and proline metabolism	Metabolism	Amino acid metabolism	2	83	51	7820	0.101714	0.129508	3.69478	ODC1;NOS3	hsa00330
hsa00380	Tryptophan metabolism	Metabolism	Amino acid metabolism	3	83	42	7820	0.00982705	0.0153723	6.72978	CAT;CYP1A1;CYP1B1	hsa00380
hsa00480	Glutathione metabolism	Metabolism	Metabolism of other amino acids	1	83	55	7820	0.445077	0.492282	1.71303	ODC1	hsa00480
hsa00590	Arachidonic acid metabolism	Metabolism	Lipid metabolism	3	83	61	7820	0.0266952	0.0384621	4.63362	PTGS1;PTGS2;PTGES	hsa00590
hsa00630	Glyoxylate and dicarboxylate metabolism	Metabolism	Carbohydrate metabolism	1	83	30	7820	0.27437	0.319611	3.14056	CAT	hsa00630
hsa00830	Retinol metabolism	Metabolism	Metabolism of cofactors and vitamins	1	83	67	7820	0.512262	0.560927	1.40622	CYP1A1	hsa00830
hsa00980	Metabolism of xenobiotics by cytochrome P450	Metabolism	Xenobiotics biodegradation and metabolism	2	83	75	7820	0.18901	0.228692	2.51245	CYP1A1;CYP1B1	hsa00980
hsa00983	Drug metabolism - other enzymes	Metabolism	Xenobiotics biodegradation and metabolism	2	83	79	7820	0.204466	0.244688	2.38524	XDH;MPO	hsa00983
hsa01521	EGFR tyrosine kinase inhibitor resistance	Human Diseases	Drug resistance: antineoplastic	15	83	79	7820	2.05358e-15	3.21239e-14	17.8893	STAT3;AKT1;VEGFA;BCL2;BCL2L1;BAX;MAPK3;MAPK1;IL6;PRKCB;HGF;JAK1;MTOR;BCL2L11;TGFA	hsa01521
hsa01522	Endocrine resistance	Human Diseases	Drug resistance: antineoplastic	11	83	97	7820	4.64306e-09	2.00784e-08	10.6844	AKT1;CCND1;BCL2;CDKN1A;BAX;MMP2;MMP9;MAPK3;MAPK1;MAPK8;MTOR	hsa01522
hsa01523	Antifolate resistance	Human Diseases	Drug resistance: antineoplastic	3	83	31	7820	0.00418306	0.00710147	9.11776	RELA;IL6;IL1B	hsa01523
hsa01524	Platinum drug resistance	Human Diseases	Drug resistance: antineoplastic	11	83	72	7820	1.74576e-10	1.15855e-09	14.3942	AKT1;BCL2;BCL2L1;CDKN1A;BAX;CASP9;MAPK3;MAPK1;CASP3;BRCA1;BIRC5	hsa01524
hsa03008	Ribosome biogenesis in eukaryotes	Genetic Information Processing	Translation	1	83	80	7820	0.575994	0.61533	1.17771	EIF6	hsa03008
hsa03013	RNA transport	Genetic Information Processing	Translation	1	83	166	7820	0.833101	0.84078	0.567571	EIF2S1	hsa03013
hsa03320	PPAR signaling pathway	Organismal Systems	Endocrine system	3	83	76	7820	0.0466108	0.0641997	3.71909	PPARG;PPARA;NR1H3	hsa03320
hsa03440	Homologous recombination	Genetic Information Processing	Replication and repair	2	83	41	7820	0.0699403	0.0931796	4.59594	BRCA1;BRCA2	hsa03440
hsa03450	Non-homologous end-joining	Genetic Information Processing	Replication and repair	1	83	13	7820	0.129619	0.161287	7.24745	XRCC6	hsa03450
hsa03460	Fanconi anemia pathway	Genetic Information Processing	Replication and repair	2	83	54	7820	0.111905	0.140846	3.48951	BRCA1;BRCA2	hsa03460
hsa04010	MAPK signaling pathway	Environmental Information Processing	Signal transduction	17	83	294	7820	8.16053e-09	3.13536e-08	5.44791	RELA;AKT1;VEGFA;MAPK3;MAPK1;CASP3;MAPK8;MYC;IL1B;PRKCB;HGF;DDIT3;IL1A;NTRK1;TRAF2;CDC42;TGFA	hsa04010
hsa04012	ErbB signaling pathway	Environmental Information Processing	Signal transduction	9	83	85	7820	2.3518e-07	6.77688e-07	9.9759	AKT1;CDKN1A;MAPK3;MAPK1;MAPK8;MYC;PRKCB;MTOR;TGFA	hsa04012
hsa04014	Ras signaling pathway	Environmental Information Processing	Signal transduction	12	83	232	7820	5.25412e-06	1.2785e-05	4.87329	RELA;AKT1;VEGFA;BCL2L1;MAPK3;MAPK1;MAPK8;PRKCB;HGF;NTRK1;CDC42;TGFA	hsa04014
hsa04015	Rap1 signaling pathway	Environmental Information Processing	Signal transduction	8	83	210	7820	0.00165826	0.00307761	3.58921	AKT1;VEGFA;MAPK3;MAPK1;CTNNB1;PRKCB;HGF;CDC42	hsa04015
hsa04020	Calcium signaling pathway	Environmental Information Processing	Signal transduction	6	83	240	7820	0.041702	0.0578021	2.35542	VEGFA;PRKCB;NOS3;HGF;NTRK1;AGTR1	hsa04020
hsa04022	cGMP-PKG signaling pathway	Environmental Information Processing	Signal transduction	6	83	167	7820	0.00843979	0.0132972	3.38504	AKT1;MAPK3;MAPK1;NOS3;AGTR1;IRS1	hsa04022
hsa04024	cAMP signaling pathway	Environmental Information Processing	Signal transduction	8	83	216	7820	0.00198112	0.00361554	3.48951	RELA;AKT1;MAPK3;MAPK1;MAPK8;NFKBIA;EDN1;PPARA	hsa04024
hsa04060	Cytokine-cytokine receptor interaction	Environmental Information Processing	Signaling molecules and interaction	8	83	295	7820	0.0126682	0.0194009	2.55503	IL10;IL6;IL1B;CXCL8;IL1A;CCR2;TNFSF10;TNFRSF10A	hsa04060
hsa04061	Viral protein interaction with cytokine and cytokine receptor	Environmental Information Processing	Signaling molecules and interaction	6	83	100	7820	0.000641282	0.00125394	5.65301	IL10;IL6;CXCL8;CCR2;TNFSF10;TNFRSF10A	hsa04061
hsa04062	Chemokine signaling pathway	Organismal Systems	Immune system	12	83	192	7820	7.1743e-07	1.91606e-06	5.88855	RELA;STAT3;AKT1;MAPK3;MAPK1;NFKBIA;STAT1;PRKCD;CXCL8;PRKCB;CCR2;CDC42	hsa04062
hsa04064	NF-kappa B signaling pathway	Environmental Information Processing	Signal transduction	13	83	104	7820	4.63811e-11	3.76202e-10	11.7771	PTGS2;RELA;BCL2;BCL2L1;PLAU;NFKBIA;IL1B;VCAM1;CXCL8;PRKCB;BCL2A1;CFLAR;TRAF2	hsa04064
hsa04066	HIF-1 signaling pathway	Environmental Information Processing	Signal transduction	13	83	109	7820	8.49954e-11	6.20466e-10	11.2369	RELA;STAT3;AKT1;VEGFA;BCL2;CDKN1A;MAPK3;MAPK1;IL6;EDN1;PRKCB;NOS3;MTOR	hsa04066
hsa04068	FoxO signaling pathway	Environmental Information Processing	Signal transduction	17	83	131	7820	1.80083e-14	2.46489e-13	12.2266	STAT3;AKT1;CCND1;CDKN1A;MAPK3;MAPK1;IL10;IL6;MAPK8;CAT;FOXO1;CCNB1;PRKAG2;SLC2A4;IRS1;BCL2L11;TNFSF10	hsa04068
hsa04070	Phosphatidylinositol signaling system	Environmental Information Processing	Signal transduction	1	83	97	7820	0.647069	0.668435	0.971308	PRKCB	hsa04070
hsa04071	Sphingolipid signaling pathway	Environmental Information Processing	Signal transduction	10	83	119	7820	4.34772e-07	1.22071e-06	7.91738	RELA;AKT1;BCL2;BAX;MAPK3;MAPK1;MAPK8;PRKCB;NOS3;TRAF2	hsa04071
hsa04072	Phospholipase D signaling pathway	Environmental Information Processing	Signal transduction	6	83	148	7820	0.00473643	0.00779908	3.8196	AKT1;MAPK3;MAPK1;CXCL8;AGTR1;MTOR	hsa04072
hsa04080	Neuroactive ligand-receptor interaction	Environmental Information Processing	Signaling molecules and interaction	2	83	341	7820	0.883108	0.887159	0.552592	EDN1;AGTR1	hsa04080
hsa04110	Cell cycle	Cellular Processes	Cell growth and death	5	83	124	7820	0.0100303	0.0154692	3.79907	CCND1;CDKN1A;MYC;CCNB1;CCNE1	hsa04110
hsa04114	Oocyte meiosis	Cellular Processes	Cell growth and death	4	83	129	7820	0.0478939	0.0655547	2.92145	MAPK3;MAPK1;CCNB1;CCNE1	hsa04114
hsa04115	p53 signaling pathway	Cellular Processes	Cell growth and death	10	83	73	7820	3.76475e-09	1.79235e-08	12.9064	CCND1;BCL2;BCL2L1;CDKN1A;BAX;CASP9;CASP3;CCNB1;CCNE1;TNFRSF10A	hsa04115
hsa04120	Ubiquitin mediated proteolysis	Genetic Information Processing	Folding, sorting and degradation	1	83	139	7820	0.776092	0.790531	0.677819	BRCA1	hsa04120
hsa04136	Autophagy - other	Cellular Processes	Transport and catabolism	1	83	32	7820	0.289751	0.330497	2.94428	MTOR	hsa04136
hsa04137	Mitophagy - animal	Cellular Processes	Transport and catabolism	3	83	68	7820	0.0352733	0.0494656	4.15663	RELA;BCL2L1;MAPK8	hsa04137
hsa04140	Autophagy - animal	Cellular Processes	Transport and catabolism	11	83	137	7820	1.75636e-07	5.19788e-07	7.56486	AKT1;BCL2;BCL2L1;MAPK3;MAPK1;MAPK8;PRKCD;IRS1;CFLAR;MTOR;EIF2S1	hsa04140
hsa04141	Protein processing in endoplasmic reticulum	Genetic Information Processing	Folding, sorting and degradation	7	83	170	7820	0.00210146	0.00380346	3.87952	BCL2;BAX;MAPK8;DDIT3;NFE2L2;EIF2S1;TRAF2	hsa04141
hsa04144	Endocytosis	Cellular Processes	Transport and catabolism	1	83	251	7820	0.934276	0.934276	0.375366	CDC42	hsa04144
hsa04145	Phagosome	Cellular Processes	Transport and catabolism	1	83	151	7820	0.80348	0.814639	0.623953	MPO	hsa04145
hsa04146	Peroxisome	Cellular Processes	Transport and catabolism	2	83	82	7820	0.21615	0.255875	2.29797	XDH;CAT	hsa04146
hsa04150	mTOR signaling pathway	Environmental Information Processing	Signal transduction	6	83	155	7820	0.0059221	0.00953633	3.6471	AKT1;MAPK3;MAPK1;PRKCB;IRS1;MTOR	hsa04150
hsa04151	PI3K-Akt signaling pathway	Environmental Information Processing	Signal transduction	22	83	354	7820	7.73081e-12	7.07754e-11	5.85529	RELA;AKT1;VEGFA;CCND1;BCL2;BCL2L1;CDKN1A;CASP9;MAPK3;MAPK1;IL6;MYC;BRCA1;NOS3;HGF;CCNE1;NTRK1;JAK1;IRS1;MTOR;BCL2L11;TGFA	hsa04151
hsa04152	AMPK signaling pathway	Environmental Information Processing	Signal transduction	11	83	120	7820	4.45247e-08	1.50014e-07	8.63655	AKT1;CCND1;FOXO1;PPARG;PRKAG2;SLC2A4;SREBF1;ADIPOR1;ADIPOR2;IRS1;MTOR	hsa04152
hsa04210	Apoptosis	Cellular Processes	Cell growth and death	21	83	135	7820	1.94608e-19	1.06548e-17	14.656	RELA;AKT1;BCL2;BCL2L1;BAX;CASP9;MAPK3;MAPK1;CASP3;MAPK8;NFKBIA;BIRC5;BCL2A1;DDIT3;NTRK1;CFLAR;EIF2S1;BCL2L11;TNFSF10;TNFRSF10A;TRAF2	hsa04210
hsa04211	Longevity regulating pathway	Organismal Systems	Aging	11	83	89	7820	1.82502e-09	9.08365e-09	11.6448	RELA;AKT1;BAX;CAT;FOXO1;PPARG;PRKAG2;ADIPOR1;ADIPOR2;IRS1;MTOR	hsa04211
hsa04213	Longevity regulating pathway - multiple species	Organismal Systems	Aging	6	83	62	7820	4.55613e-05	0.000105031	9.11776	AKT1;CAT;FOXO1;PRKAG2;IRS1;MTOR	hsa04213
hsa04215	Apoptosis - multiple species	Cellular Processes	Cell growth and death	8	83	32	7820	9.77243e-10	5.30471e-09	23.5542	BCL2;BCL2L1;BAX;CASP9;CASP3;MAPK8;BIRC5;BCL2L11	hsa04215
hsa04217	Necroptosis	Cellular Processes	Cell growth and death	12	83	159	7820	9.17406e-08	2.91177e-07	7.11071	STAT3;BCL2;BAX;MAPK8;STAT1;IL1B;IL1A;JAK1;CFLAR;TNFSF10;TNFRSF10A;TRAF2	hsa04217
hsa04218	Cellular senescence	Cellular Processes	Cell growth and death	14	83	156	7820	7.10369e-10	3.9892e-09	8.45536	RELA;AKT1;CCND1;CDKN1A;MAPK3;MAPK1;IL6;FOXO1;MYC;CXCL8;CCNB1;IL1A;CCNE1;MTOR	hsa04218
hsa04261	Adrenergic signaling in cardiomyocytes	Organismal Systems	Circulatory system	5	83	150	7820	0.0213127	0.0313253	3.14056	AKT1;BCL2;MAPK3;MAPK1;AGTR1	hsa04261
hsa04270	Vascular smooth muscle contraction	Organismal Systems	Circulatory system	6	83	133	7820	0.00279553	0.00497742	4.25038	MAPK3;MAPK1;EDN1;PRKCD;PRKCB;AGTR1	hsa04270
hsa04310	Wnt signaling pathway	Environmental Information Processing	Signal transduction	5	83	160	7820	0.0272453	0.0389982	2.94428	CCND1;MAPK8;CTNNB1;MYC;PRKCB	hsa04310
hsa04340	Hedgehog signaling pathway	Environmental Information Processing	Signal transduction	2	83	50	7820	0.0983786	0.125994	3.76867	CCND1;BCL2	hsa04340
hsa04350	TGF-beta signaling pathway	Environmental Information Processing	Signal transduction	3	83	94	7820	0.0777697	0.1026	3.00692	MAPK3;MAPK1;MYC	hsa04350
hsa04360	Axon guidance	Organismal Systems	Development and regeneration	3	83	182	7820	0.30448	0.345498	1.55303	MAPK3;MAPK1;CDC42	hsa04360
hsa04370	VEGF signaling pathway	Environmental Information Processing	Signal transduction	9	83	59	7820	8.9704e-09	3.3871e-08	14.3721	PTGS2;AKT1;VEGFA;CASP9;MAPK3;MAPK1;PRKCB;NOS3;CDC42	hsa04370
hsa04371	Apelin signaling pathway	Environmental Information Processing	Signal transduction	9	83	137	7820	1.30961e-05	3.08392e-05	6.18943	AKT1;CCND1;MAPK3;MAPK1;NOS3;PLAT;PRKAG2;AGTR1;MTOR	hsa04371
hsa04380	Osteoclast differentiation	Organismal Systems	Development and regeneration	12	83	127	7820	7.26977e-09	2.9483e-08	8.90238	RELA;AKT1;MAPK3;MAPK1;MAPK8;NFKBIA;STAT1;PPARG;IL1B;IL1A;JAK1;TRAF2	hsa04380
hsa04390	Hippo signaling pathway	Environmental Information Processing	Signal transduction	4	83	157	7820	0.0851969	0.11106	2.40043	CCND1;CTNNB1;MYC;BIRC5	hsa04390
hsa04510	Focal adhesion	Cellular Processes	Cellular community - eukaryotes	11	83	201	7820	7.871e-06	1.89423e-05	5.15615	AKT1;VEGFA;CCND1;BCL2;MAPK3;MAPK1;MAPK8;CTNNB1;PRKCB;HGF;CDC42	hsa04510
hsa04514	Cell adhesion molecules	Environmental Information Processing	Signaling molecules and interaction	5	83	149	7820	0.0207708	0.0307351	3.16164	SELE;VCAM1;PECAM1;CD80;CD28	hsa04514
hsa04520	Adherens junction	Cellular Processes	Cellular community - eukaryotes	5	83	71	7820	0.000897281	0.00170874	6.63499	MAPK3;MAPK1;CTNNB1;PTPN1;CDC42	hsa04520
hsa04530	Tight junction	Cellular Processes	Cellular community - eukaryotes	4	83	169	7820	0.104534	0.13233	2.22999	CCND1;MAPK8;PRKAG2;CDC42	hsa04530
hsa04540	Gap junction	Cellular Processes	Cellular community - eukaryotes	3	83	88	7820	0.0665539	0.089419	3.21194	MAPK3;MAPK1;PRKCB	hsa04540
hsa04550	Signaling pathways regulating pluripotency of stem cells	Cellular Processes	Cellular community - eukaryotes	7	83	143	7820	0.00076892	0.00149021	4.61201	STAT3;AKT1;MAPK3;MAPK1;CTNNB1;MYC;JAK1	hsa04550
hsa04610	Complement and coagulation cascades	Organismal Systems	Immune system	2	83	85	7820	0.227895	0.266893	2.21687	PLAU;PLAT	hsa04610
hsa04611	Platelet activation	Organismal Systems	Immune system	5	83	124	7820	0.0100303	0.0154692	3.79907	PTGS1;AKT1;MAPK3;MAPK1;NOS3	hsa04611
hsa04614	Renin-angiotensin system	Organismal Systems	Endocrine system	1	83	23	7820	0.217898	0.256557	4.09639	AGTR1	hsa04614
hsa04620	Toll-like receptor signaling pathway	Organismal Systems	Immune system	11	83	104	7820	9.80803e-09	3.64061e-08	9.96525	RELA;AKT1;MAPK3;MAPK1;IL6;MAPK8;NFKBIA;STAT1;IL1B;CXCL8;CD80	hsa04620
hsa04621	NOD-like receptor signaling pathway	Organismal Systems	Immune system	14	83	180	7820	4.67578e-09	2.00784e-08	7.32798	RELA;BCL2;BCL2L1;MAPK3;MAPK1;IL6;MAPK8;NFKBIA;STAT1;IL1B;PRKCD;CXCL8;JAK1;TRAF2	hsa04621
hsa04622	RIG-I-like receptor signaling pathway	Organismal Systems	Immune system	5	83	70	7820	0.00084102	0.00161564	6.72978	RELA;MAPK8;NFKBIA;CXCL8;TRAF2	hsa04622
hsa04623	Cytosolic DNA-sensing pathway	Organismal Systems	Immune system	4	83	63	7820	0.00436963	0.00730496	5.98202	RELA;IL6;NFKBIA;IL1B	hsa04623
hsa04625	C-type lectin receptor signaling pathway	Organismal Systems	Immune system	12	83	104	7820	7.10406e-10	3.9892e-09	10.8712	PTGS2;RELA;AKT1;MAPK3;MAPK1;IL10;IL6;MAPK8;NFKBIA;STAT1;IL1B;PRKCD	hsa04625
hsa04630	JAK-STAT signaling pathway	Environmental Information Processing	Signal transduction	12	83	162	7820	1.12823e-07	3.48003e-07	6.97903	STAT3;AKT1;CCND1;BCL2;BCL2L1;CDKN1A;IL10;IL6;STAT1;MYC;JAK1;MTOR	hsa04630
hsa04640	Hematopoietic cell lineage	Organismal Systems	Immune system	3	83	99	7820	0.0877085	0.113658	2.85506	IL6;IL1B;IL1A	hsa04640
hsa04650	Natural killer cell mediated cytotoxicity	Organismal Systems	Immune system	6	83	132	7820	0.0026919	0.00483218	4.28258	MAPK3;MAPK1;CASP3;PRKCB;TNFSF10;TNFRSF10A	hsa04650
hsa04657	IL-17 signaling pathway	Organismal Systems	Immune system	12	83	94	7820	2.1362e-10	1.37596e-09	12.0277	PTGS2;RELA;MMP9;MAPK3;MAPK1;IL6;CASP3;MAPK8;NFKBIA;IL1B;CXCL8;TRAF2	hsa04657
hsa04658	Th1 and Th2 cell differentiation	Organismal Systems	Immune system	7	83	92	7820	4.97491e-05	0.00011349	7.16867	RELA;MAPK3;MAPK1;MAPK8;NFKBIA;STAT1;JAK1	hsa04658
hsa04659	Th17 cell differentiation	Organismal Systems	Immune system	12	83	107	7820	9.9312e-10	5.30471e-09	10.5664	RELA;STAT3;MAPK3;MAPK1;IL6;MAPK8;NFKBIA;STAT1;IL1B;AHR;JAK1;MTOR	hsa04659
hsa04660	T cell receptor signaling pathway	Organismal Systems	Immune system	9	83	104	7820	1.33328e-06	3.47604e-06	8.15338	RELA;AKT1;MAPK3;MAPK1;IL10;MAPK8;NFKBIA;CDC42;CD28	hsa04660
hsa04662	B cell receptor signaling pathway	Organismal Systems	Immune system	6	83	82	7820	0.000219216	0.000452908	6.89392	RELA;AKT1;MAPK3;MAPK1;NFKBIA;PRKCB	hsa04662
hsa04664	Fc epsilon RI signaling pathway	Organismal Systems	Immune system	4	83	68	7820	0.0057401	0.00931172	5.54217	AKT1;MAPK3;MAPK1;MAPK8	hsa04664
hsa04666	Fc gamma R-mediated phagocytosis	Organismal Systems	Immune system	6	83	97	7820	0.000545196	0.00109539	5.82785	AKT1;MAPK3;MAPK1;PRKCD;PRKCB;CDC42	hsa04666
hsa04668	TNF signaling pathway	Environmental Information Processing	Signal transduction	16	83	112	7820	2.44479e-14	3.14946e-13	13.4596	PTGS2;RELA;AKT1;MMP9;MAPK3;MAPK1;IL6;CASP3;MAPK8;NFKBIA;EDN1;IL1B;SELE;VCAM1;CFLAR;TRAF2	hsa04668
hsa04670	Leukocyte transendothelial migration	Organismal Systems	Immune system	7	83	114	7820	0.000193731	0.000411914	5.78525	MMP2;MMP9;CTNNB1;VCAM1;PRKCB;PECAM1;CDC42	hsa04670
hsa04672	Intestinal immune network for IgA production	Organismal Systems	Immune system	4	83	49	7820	0.00173877	0.00319992	7.69117	IL10;IL6;CD80;CD28	hsa04672
hsa04710	Circadian rhythm	Organismal Systems	Environmental adaptation	1	83	31	7820	0.282101	0.323456	3.03925	PRKAG2	hsa04710
hsa04713	Circadian entrainment	Organismal Systems	Environmental adaptation	3	83	97	7820	0.0836703	0.109723	2.91392	MAPK3;MAPK1;PRKCB	hsa04713
hsa04714	Thermogenesis	Organismal Systems	Environmental adaptation	3	83	218	7820	0.409196	0.457214	1.29656	PPARG;PRKAG2;MTOR	hsa04714
hsa04720	Long-term potentiation	Organismal Systems	Nervous system	3	83	67	7820	0.0339703	0.0479968	4.21867	MAPK3;MAPK1;PRKCB	hsa04720
hsa04722	Neurotrophin signaling pathway	Organismal Systems	Nervous system	12	83	119	7820	3.43357e-09	1.671e-08	9.50086	RELA;AKT1;BCL2;BAX;MAPK3;MAPK1;MAPK8;NFKBIA;PRKCD;NTRK1;IRS1;CDC42	hsa04722
hsa04723	Retrograde endocannabinoid signaling	Organismal Systems	Nervous system	5	83	141	7820	0.0167594	0.0253125	3.34102	PTGS2;MAPK3;MAPK1;MAPK8;PRKCB	hsa04723
hsa04724	Glutamatergic synapse	Organismal Systems	Nervous system	3	83	114	7820	0.120466	0.150755	2.47939	MAPK3;MAPK1;PRKCB	hsa04724
hsa04725	Cholinergic synapse	Organismal Systems	Nervous system	5	83	113	7820	0.00684335	0.0109394	4.16889	AKT1;BCL2;MAPK3;MAPK1;PRKCB	hsa04725
hsa04726	Serotonergic synapse	Organismal Systems	Nervous system	6	83	114	7820	0.00127536	0.00238722	4.95878	PTGS1;PTGS2;MAPK3;MAPK1;CASP3;PRKCB	hsa04726
hsa04727	GABAergic synapse	Organismal Systems	Nervous system	1	83	89	7820	0.615223	0.647759	1.05862	PRKCB	hsa04727
hsa04728	Dopaminergic synapse	Organismal Systems	Nervous system	3	83	132	7820	0.164702	0.202639	2.14129	AKT1;MAPK8;PRKCB	hsa04728
hsa04730	Long-term depression	Organismal Systems	Nervous system	3	83	60	7820	0.0255736	0.0373375	4.71084	MAPK3;MAPK1;PRKCB	hsa04730
hsa04750	Inflammatory mediator regulation of TRP channels	Organismal Systems	Sensory system	5	83	98	7820	0.00374542	0.00646541	4.80698	MAPK8;IL1B;PRKCD;PRKCB;NTRK1	hsa04750
hsa04810	Regulation of actin cytoskeleton	Cellular Processes	Cell motility	3	83	218	7820	0.409196	0.457214	1.29656	MAPK3;MAPK1;CDC42	hsa04810
hsa04910	Insulin signaling pathway	Organismal Systems	Endocrine system	11	83	137	7820	1.75636e-07	5.19788e-07	7.56486	AKT1;MAPK3;MAPK1;MAPK8;FOXO1;PTPN1;PRKAG2;SLC2A4;SREBF1;IRS1;MTOR	hsa04910
hsa04911	Insulin secretion	Organismal Systems	Endocrine system	1	83	86	7820	0.602562	0.637494	1.09554	PRKCB	hsa04911
hsa04912	GnRH signaling pathway	Organismal Systems	Endocrine system	7	83	93	7820	5.33419e-05	0.000119203	7.09159	MMP2;MAPK3;MAPK1;MAPK8;PRKCD;PRKCB;CDC42	hsa04912
hsa04913	Ovarian steroidogenesis	Organismal Systems	Endocrine system	3	83	51	7820	0.016654	0.0253125	5.54217	PTGS2;CYP1A1;CYP1B1	hsa04913
hsa04914	Progesterone-mediated oocyte maturation	Organismal Systems	Endocrine system	5	83	100	7820	0.00408447	0.00698827	4.71084	AKT1;MAPK3;MAPK1;MAPK8;CCNB1	hsa04914
hsa04915	Estrogen signaling pathway	Organismal Systems	Endocrine system	10	83	138	7820	1.71648e-06	4.42245e-06	6.82731	NCOA2;AKT1;BCL2;MMP2;MMP9;MAPK3;MAPK1;PRKCD;NOS3;TGFA	hsa04915
hsa04916	Melanogenesis	Organismal Systems	Endocrine system	5	83	101	7820	0.00426199	0.00717981	4.6642	MAPK3;MAPK1;EDN1;CTNNB1;PRKCB	hsa04916
hsa04917	Prolactin signaling pathway	Organismal Systems	Endocrine system	8	83	70	7820	6.33265e-07	1.71216e-06	10.7676	RELA;STAT3;AKT1;CCND1;MAPK3;MAPK1;MAPK8;STAT1	hsa04917
hsa04918	Thyroid hormone synthesis	Organismal Systems	Endocrine system	1	83	75	7820	0.552519	0.599018	1.25622	PRKCB	hsa04918
hsa04919	Thyroid hormone signaling pathway	Organismal Systems	Endocrine system	12	83	121	7820	4.16379e-09	1.91462e-08	9.34382	NCOA2;AKT1;CCND1;CASP9;MAPK3;MAPK1;STAT1;FOXO1;CTNNB1;MYC;PRKCB;MTOR	hsa04919
hsa04920	Adipocytokine signaling pathway	Organismal Systems	Endocrine system	13	83	69	7820	1.96672e-13	2.15356e-12	17.751	RELA;STAT3;AKT1;MAPK8;NFKBIA;PRKAG2;SLC2A4;PPARA;ADIPOR1;ADIPOR2;IRS1;MTOR;TRAF2	hsa04920
hsa04921	Oxytocin signaling pathway	Organismal Systems	Endocrine system	8	83	154	7820	0.000213022	0.000444304	4.89438	PTGS2;CCND1;CDKN1A;MAPK3;MAPK1;PRKCB;NOS3;PRKAG2	hsa04921
hsa04922	Glucagon signaling pathway	Organismal Systems	Endocrine system	4	83	107	7820	0.0266888	0.0384621	3.52213	AKT1;FOXO1;PRKAG2;PPARA	hsa04922
hsa04923	Regulation of lipolysis in adipocytes	Organismal Systems	Endocrine system	4	83	57	7820	0.00304023	0.00536944	6.61171	PTGS1;PTGS2;AKT1;IRS1	hsa04923
hsa04924	Renin secretion	Organismal Systems	Endocrine system	2	83	69	7820	0.166177	0.203312	2.73092	EDN1;AGTR1	hsa04924
hsa04925	Aldosterone synthesis and secretion	Organismal Systems	Endocrine system	2	83	98	7820	0.279149	0.323456	1.92279	PRKCB;AGTR1	hsa04925
hsa04926	Relaxin signaling pathway	Organismal Systems	Endocrine system	11	83	129	7820	9.45013e-08	2.95654e-07	8.034	RELA;AKT1;VEGFA;MMP2;MMP9;MAPK3;MAPK1;MAPK8;NFKBIA;EDN1;NOS3	hsa04926
hsa04927	Cortisol synthesis and secretion	Organismal Systems	Endocrine system	1	83	65	7820	0.501651	0.552068	1.44949	AGTR1	hsa04927
hsa04928	Parathyroid hormone synthesis, secretion and action	Organismal Systems	Endocrine system	5	83	106	7820	0.00523319	0.00855276	4.44419	BCL2;CDKN1A;MAPK3;MAPK1;PRKCB	hsa04928
hsa04929	GnRH secretion	Organismal Systems	Endocrine system	4	83	64	7820	0.00462382	0.00767134	5.88855	AKT1;MAPK3;MAPK1;PRKCB	hsa04929
hsa04930	Type II diabetes mellitus	Human Diseases	Endocrine and metabolic disease	7	83	46	7820	4.50033e-07	1.24756e-06	14.3373	MAPK3;MAPK1;MAPK8;PRKCD;SLC2A4;IRS1;MTOR	hsa04930
hsa04931	Insulin resistance	Human Diseases	Endocrine and metabolic disease	18	83	108	7820	2.77509e-17	7.59682e-16	15.7028	RELA;STAT3;AKT1;IL6;MAPK8;NFKBIA;FOXO1;PRKCD;PRKCB;NOS3;PTPN1;PRKAG2;SLC2A4;PPARA;SREBF1;IRS1;MTOR;NR1H3	hsa04931
hsa04932	Non-alcoholic fatty liver disease	Human Diseases	Endocrine and metabolic disease	21	83	146	7820	1.05482e-18	4.62011e-17	13.5517	RELA;AKT1;BAX;IL6;CASP3;MAPK8;IL1B;CXCL8;DDIT3;IL1A;PRKAG2;PPARA;SREBF1;ADIPOR1;ADIPOR2;IRS1;EIF2S1;BCL2L11;TRAF2;CDC42;NR1H3	hsa04932
hsa04933	AGE-RAGE signaling pathway in diabetic complications	Human Diseases	Endocrine and metabolic disease	26	83	100	7820	2.51077e-30	5.49859e-28	24.4964	RELA;STAT3;AKT1;VEGFA;CCND1;BCL2;BAX;MMP2;MAPK3;MAPK1;IL6;CASP3;MAPK8;STAT1;EDN1;FOXO1;IL1B;SELE;VCAM1;PRKCD;CXCL8;PRKCB;NOS3;IL1A;AGTR1;CDC42	hsa04933
hsa04934	Cushing syndrome	Human Diseases	Endocrine and metabolic disease	8	83	155	7820	0.000222701	0.000455808	4.86281	CCND1;CDKN1A;MAPK3;MAPK1;CTNNB1;AHR;CCNE1;AGTR1	hsa04934
hsa04935	Growth hormone synthesis, secretion and action	Organismal Systems	Endocrine system	9	83	119	7820	4.12678e-06	1.02701e-05	7.12565	STAT3;AKT1;MAPK3;MAPK1;MAPK8;STAT1;PRKCB;IRS1;MTOR	hsa04935
hsa04940	Type I diabetes mellitus	Human Diseases	Endocrine and metabolic disease	4	83	43	7820	0.00106279	0.00200647	8.76436	IL1B;IL1A;CD80;CD28	hsa04940
hsa04960	Aldosterone-regulated sodium reabsorption	Organismal Systems	Excretory system	4	83	37	7820	0.000596907	0.00117768	10.1856	MAPK3;MAPK1;PRKCB;IRS1	hsa04960
hsa04961	Endocrine and other factor-regulated calcium reabsorption	Organismal Systems	Excretory system	1	83	53	7820	0.433024	0.481381	1.77768	PRKCB	hsa04961
hsa04970	Salivary secretion	Organismal Systems	Digestive system	1	83	92	7820	0.627485	0.654377	1.0241	PRKCB	hsa04970
hsa04971	Gastric acid secretion	Organismal Systems	Digestive system	1	83	76	7820	0.557315	0.601241	1.2397	PRKCB	hsa04971
hsa04972	Pancreatic secretion	Organismal Systems	Digestive system	1	83	101	7820	0.662001	0.680649	0.93284	PRKCB	hsa04972
hsa04973	Carbohydrate digestion and absorption	Organismal Systems	Digestive system	2	83	47	7820	0.0885694	0.114098	4.00923	AKT1;PRKCB	hsa04973
hsa05010	Alzheimer disease	Human Diseases	Neurodegenerative disease	17	83	355	7820	1.3206e-07	4.01683e-07	4.51179	PTGS2;RELA;AKT1;CASP9;MAPK3;MAPK1;IL6;CASP3;MAPK8;CTNNB1;IL1B;DDIT3;IL1A;IRS1;MTOR;EIF2S1;TRAF2	hsa05010
hsa05012	Parkinson disease	Human Diseases	Neurodegenerative disease	8	83	236	7820	0.00342991	0.00600921	3.19379	BCL2L1;BAX;CASP9;CASP3;MAPK8;DDIT3;NFE2L2;EIF2S1	hsa05012
hsa05014	Amyotrophic lateral sclerosis	Human Diseases	Neurodegenerative disease	10	83	350	7820	0.00374934	0.00646541	2.69191	BCL2;BCL2L1;BAX;CASP9;CASP3;CAT;DDIT3;MTOR;EIF2S1;TRAF2	hsa05014
hsa05016	Huntington disease	Human Diseases	Neurodegenerative disease	7	83	293	7820	0.0354616	0.0494656	2.25091	BAX;CASP9;CASP3;MAPK8;PPARG;MTOR;TRAF2	hsa05016
hsa05017	Spinocerebellar ataxia	Human Diseases	Neurodegenerative disease	5	83	142	7820	0.0172299	0.0258448	3.3175	AKT1;MAPK8;PRKCB;MTOR;TRAF2	hsa05017
hsa05020	Prion disease	Human Diseases	Neurodegenerative disease	12	83	259	7820	1.61177e-05	3.75509e-05	4.36526	BAX;CASP9;MAPK3;MAPK1;IL6;CASP3;MAPK8;IL1B;PRKCD;DDIT3;IL1A;EIF2S1	hsa05020
hsa05022	Pathways of neurodegeneration - multiple diseases	Human Diseases	Neurodegenerative disease	20	83	461	7820	4.34804e-08	1.48784e-07	4.0875	PTGS2;RELA;BCL2;BCL2L1;BAX;CASP9;MAPK3;MAPK1;IL6;CASP3;MAPK8;CAT;CTNNB1;IL1B;PRKCB;DDIT3;IL1A;MTOR;EIF2S1;TRAF2	hsa05022
hsa05030	Cocaine addiction	Human Diseases	Substance dependence	1	83	49	7820	0.408135	0.457214	1.92279	RELA	hsa05030
hsa05031	Amphetamine addiction	Human Diseases	Substance dependence	1	83	69	7820	0.52265	0.569454	1.36546	PRKCB	hsa05031
hsa05032	Morphine addiction	Human Diseases	Substance dependence	1	83	91	7820	0.623441	0.653271	1.03535	PRKCB	hsa05032
hsa05034	Alcoholism	Human Diseases	Substance dependence	2	83	187	7820	0.594525	0.632044	1.00767	MAPK3;MAPK1	hsa05034
hsa05100	Bacterial invasion of epithelial cells	Human Diseases	Infectious disease: bacterial	2	83	77	7820	0.196718	0.23671	2.44719	CTNNB1;CDC42	hsa05100
hsa05120	Epithelial cell signaling in Helicobacter pylori infection	Human Diseases	Infectious disease: bacterial	6	83	70	7820	9.08283e-05	0.000196944	8.07573	RELA;CASP3;MAPK8;NFKBIA;CXCL8;CDC42	hsa05120
hsa05130	Pathogenic Escherichia coli infection	Human Diseases	Infectious disease: bacterial	15	83	197	7820	1.65629e-09	8.43552e-09	7.17387	RELA;BAX;CASP9;MAPK3;MAPK1;IL6;CASP3;MAPK8;NFKBIA;IL1B;CXCL8;TNFSF10;TNFRSF10A;TRAF2;CDC42	hsa05130
hsa05131	Shigellosis	Human Diseases	Infectious disease: bacterial	16	83	245	7820	4.19642e-09	1.91462e-08	6.15294	RELA;AKT1;BCL2;BCL2L1;BAX;MAPK3;MAPK1;MAPK8;NFKBIA;FOXO1;IL1B;PRKCD;CXCL8;MTOR;TRAF2;CDC42	hsa05131
hsa05132	Salmonella infection	Human Diseases	Infectious disease: bacterial	18	83	249	7820	7.21764e-11	5.64522e-10	6.81086	RELA;AKT1;BCL2;BAX;MAPK3;MAPK1;IL6;CASP3;MAPK8;NFKBIA;CTNNB1;MYC;IL1B;CXCL8;TNFSF10;TNFRSF10A;TRAF2;CDC42	hsa05132
hsa05133	Pertussis	Human Diseases	Infectious disease: bacterial	10	83	76	7820	5.63712e-09	2.3293e-08	12.397	RELA;MAPK3;MAPK1;IL10;IL6;CASP3;MAPK8;IL1B;CXCL8;IL1A	hsa05133
hsa05134	Legionellosis	Human Diseases	Infectious disease: bacterial	7	83	57	7820	2.02369e-06	5.15336e-06	11.5705	RELA;CASP9;IL6;CASP3;NFKBIA;IL1B;CXCL8	hsa05134
hsa05135	Yersinia infection	Human Diseases	Infectious disease: bacterial	12	83	137	7820	1.72636e-08	6.30121e-08	8.25257	RELA;AKT1;MAPK3;MAPK1;IL10;IL6;MAPK8;NFKBIA;IL1B;CXCL8;TRAF2;CDC42	hsa05135
hsa05140	Leishmaniasis	Human Diseases	Infectious disease: parasitic	11	83	76	7820	3.19736e-10	1.94506e-09	13.6367	PTGS2;RELA;MAPK3;MAPK1;IL10;NFKBIA;STAT1;IL1B;PRKCB;IL1A;JAK1	hsa05140
hsa05142	Chagas disease	Human Diseases	Infectious disease: parasitic	11	83	102	7820	7.96877e-09	3.11636e-08	10.1606	RELA;AKT1;MAPK3;MAPK1;IL10;IL6;MAPK8;NFKBIA;IL1B;CXCL8;CFLAR	hsa05142
hsa05143	African trypanosomiasis	Human Diseases	Infectious disease: parasitic	6	83	37	7820	2.12856e-06	5.35809e-06	15.2784	IL10;IL6;IL1B;SELE;VCAM1;PRKCB	hsa05143
hsa05144	Malaria	Human Diseases	Infectious disease: parasitic	8	83	50	7820	4.2749e-08	1.48604e-07	15.0747	IL10;IL6;IL1B;SELE;VCAM1;CXCL8;PECAM1;HGF	hsa05144
hsa05145	Toxoplasmosis	Human Diseases	Infectious disease: parasitic	14	83	112	7820	7.75621e-12	7.07754e-11	11.7771	RELA;STAT3;AKT1;BCL2;BCL2L1;CASP9;MAPK3;MAPK1;IL10;CASP3;MAPK8;NFKBIA;STAT1;JAK1	hsa05145
hsa05146	Amoebiasis	Human Diseases	Infectious disease: parasitic	7	83	102	7820	9.63036e-05	0.000206769	6.46586	RELA;IL10;IL6;CASP3;IL1B;CXCL8;PRKCB	hsa05146
hsa05150	Staphylococcus aureus infection	Human Diseases	Infectious disease: bacterial	1	83	95	7820	0.639361	0.663602	0.991756	IL10	hsa05150
hsa05152	Tuberculosis	Human Diseases	Infectious disease: bacterial	15	83	179	7820	4.31973e-10	2.55681e-09	7.89527	RELA;AKT1;BCL2;BAX;CASP9;MAPK3;MAPK1;IL10;IL6;CASP3;MAPK8;STAT1;IL1B;IL1A;JAK1	hsa05152
hsa05160	Hepatitis C	Human Diseases	Infectious disease: viral	20	83	157	7820	9.23892e-17	2.09576e-15	12.0021	RELA;STAT3;AKT1;CCND1;CDKN1A;BAX;CASP9;MAPK3;MAPK1;CASP3;NFKBIA;STAT1;CTNNB1;MYC;PPARA;JAK1;CFLAR;EIF2S1;TRAF2;NR1H3	hsa05160
hsa05161	Hepatitis B	Human Diseases	Infectious disease: viral	21	83	161	7820	8.48714e-18	3.09781e-16	12.2892	RELA;STAT3;AKT1;BCL2;CDKN1A;BAX;CASP9;MMP9;MAPK3;MAPK1;IL6;CASP3;MAPK8;NFKBIA;STAT1;MYC;CXCL8;PRKCB;BIRC5;CCNE1;JAK1	hsa05161
hsa05162	Measles	Human Diseases	Infectious disease: viral	19	83	139	7820	1.56132e-16	3.10844e-15	12.8786	RELA;STAT3;AKT1;CCND1;BCL2;BCL2L1;BAX;CASP9;IL6;CASP3;MAPK8;NFKBIA;STAT1;IL1B;IL1A;CCNE1;JAK1;EIF2S1;CD28	hsa05162
hsa05163	Human cytomegalovirus infection	Human Diseases	Infectious disease: viral	22	83	225	7820	6.60482e-16	1.11266e-14	9.21232	PTGS2;RELA;STAT3;AKT1;VEGFA;CCND1;CDKN1A;BAX;CASP9;MAPK3;MAPK1;IL6;CASP3;NFKBIA;CTNNB1;MYC;IL1B;CXCL8;PRKCB;JAK1;MTOR;TRAF2	hsa05163
hsa05164	Influenza A	Human Diseases	Infectious disease: viral	18	83	171	7820	1.16162e-13	1.33892e-12	9.91756	RELA;AKT1;BAX;CASP9;MAPK3;MAPK1;IL6;CASP3;NFKBIA;STAT1;IL1B;CXCL8;PRKCB;IL1A;JAK1;EIF2S1;TNFSF10;TNFRSF10A	hsa05164
hsa05165	Human papillomavirus infection	Human Diseases	Infectious disease: viral	17	83	331	7820	4.76078e-08	1.57971e-07	4.83893	PTGS2;RELA;AKT1;VEGFA;CCND1;CDKN1A;BAX;MAPK3;MAPK1;CASP3;STAT1;FOXO1;CTNNB1;CCNE1;JAK1;MTOR;CDC42	hsa05165
hsa05166	Human T-cell leukemia virus 1 infection	Human Diseases	Infectious disease: viral	14	83	219	7820	5.76561e-08	1.88458e-07	6.023	RELA;AKT1;CCND1;BCL2L1;CDKN1A;BAX;MAPK3;MAPK1;IL6;MAPK8;NFKBIA;MYC;CCNE1;JAK1	hsa05166
hsa05167	Kaposi sarcoma-associated herpesvirus infection	Human Diseases	Infectious disease: viral	22	83	193	7820	2.40528e-17	7.52509e-16	10.7397	PTGS2;RELA;STAT3;AKT1;VEGFA;CCND1;CDKN1A;BAX;CASP9;MAPK3;MAPK1;IL6;CASP3;MAPK8;NFKBIA;STAT1;CTNNB1;MYC;CXCL8;JAK1;MTOR;TRAF2	hsa05167
hsa05168	Herpes simplex virus 1 infection	Human Diseases	Infectious disease: viral	15	83	498	7820	0.000201295	0.000423881	2.83786	RELA;AKT1;BCL2;BCL2L1;BAX;CASP9;IL6;CASP3;NFKBIA;STAT1;IL1B;JAK1;MTOR;EIF2S1;TRAF2	hsa05168
hsa05169	Epstein-Barr virus infection	Human Diseases	Infectious disease: viral	18	83	202	7820	2.10217e-12	2.09261e-11	8.39556	RELA;STAT3;AKT1;CCND1;BCL2;CDKN1A;BAX;CASP9;IL6;CASP3;MAPK8;NFKBIA;STAT1;MYC;CCNE1;JAK1;BCL2L11;TRAF2	hsa05169
hsa05170	Human immunodeficiency virus 1 infection	Human Diseases	Infectious disease: viral	15	83	212	7820	4.57173e-09	2.00784e-08	6.66629	RELA;AKT1;BCL2;BCL2L1;BAX;CASP9;MAPK3;MAPK1;CASP3;MAPK8;NFKBIA;PRKCB;CCNB1;MTOR;TRAF2	hsa05170
hsa05171	Coronavirus disease - COVID-19	Human Diseases	Infectious disease: viral	13	83	232	7820	8.2635e-07	2.18037e-06	5.27939	RELA;STAT3;MAPK3;MAPK1;IL6;MAPK8;NFKBIA;STAT1;IL1B;CXCL8;PRKCB;JAK1;AGTR1	hsa05171
hsa05200	Pathways in cancer	Human Diseases	Cancer: overview	41	83	529	7820	1.45861e-26	1.59718e-24	7.30225	PTGS2;RELA;STAT3;AKT1;VEGFA;CCND1;BCL2;BCL2L1;CDKN1A;BAX;CASP9;MMP2;MMP9;MAPK3;MAPK1;IL6;CASP3;MAPK8;NFKBIA;STAT1;RUNX1T1;EDN1;FOXO1;PPARG;CTNNB1;MYC;CXCL8;PRKCB;BIRC5;HGF;NFE2L2;CCNE1;NTRK1;JAK1;AGTR1;MTOR;BCL2L11;TRAF2;CDC42;BRCA2;TGFA	hsa05200
hsa05202	Transcriptional misregulation in cancer	Human Diseases	Cancer: overview	17	83	192	7820	1.03948e-11	9.10581e-11	8.34212	RELA;BCL2L1;CDKN1A;BAX;PLAU;MMP9;IL6;RUNX1T1;FOXO1;PPARG;MYC;CXCL8;BCL2A1;DDIT3;PLAT;MPO;NTRK1	hsa05202
hsa05203	Viral carcinogenesis	Human Diseases	Cancer: overview	13	83	204	7820	1.87639e-07	5.47907e-07	6.00402	RELA;STAT3;CCND1;CDKN1A;BAX;MAPK3;MAPK1;CASP3;NFKBIA;CCNE1;JAK1;TRAF2;CDC42	hsa05203
hsa05204	Chemical carcinogenesis	Human Diseases	Cancer: overview	3	83	82	7820	0.0561545	0.0763841	3.44696	PTGS2;CYP1A1;CYP1B1	hsa05204
hsa05205	Proteoglycans in cancer	Human Diseases	Cancer: overview	17	83	202	7820	2.35707e-11	1.98537e-10	7.92914	STAT3;AKT1;VEGFA;CCND1;CDKN1A;PLAU;MMP2;MMP9;MAPK3;MAPK1;CASP3;CTNNB1;MYC;PRKCB;HGF;MTOR;CDC42	hsa05205
hsa05206	MicroRNAs in cancer	Human Diseases	Cancer: overview	19	83	161	7820	2.56925e-15	3.7511e-14	11.1188	PTGS2;STAT3;VEGFA;CCND1;BCL2;CDKN1A;PLAU;MMP9;MAPK3;MAPK1;CASP3;MYC;BRCA1;PRKCB;CYP1B1;CCNE1;IRS1;MTOR;BCL2L11	hsa05206
hsa05210	Colorectal cancer	Human Diseases	Cancer: specific types	16	83	86	7820	3.07156e-16	5.6056e-15	17.5287	AKT1;CCND1;BCL2;CDKN1A;BAX;CASP9;MAPK3;MAPK1;CASP3;MAPK8;CTNNB1;MYC;BIRC5;MTOR;BCL2L11;TGFA	hsa05210
hsa05211	Renal cell carcinoma	Human Diseases	Cancer: specific types	8	83	69	7820	5.6572e-07	1.54866e-06	10.9237	AKT1;VEGFA;CDKN1A;MAPK3;MAPK1;HGF;CDC42;TGFA	hsa05211
hsa05212	Pancreatic cancer	Human Diseases	Cancer: specific types	18	83	76	7820	3.2233e-20	2.35301e-18	22.3145	RELA;STAT3;AKT1;VEGFA;CCND1;BCL2L1;CDKN1A;BAX;CASP9;MAPK3;MAPK1;MAPK8;STAT1;JAK1;MTOR;CDC42;BRCA2;TGFA	hsa05212
hsa05213	Endometrial cancer	Human Diseases	Cancer: specific types	9	83	58	7820	7.6675e-09	3.05306e-08	14.6199	AKT1;CCND1;CDKN1A;BAX;CASP9;MAPK3;MAPK1;CTNNB1;MYC	hsa05213
hsa05214	Glioma	Human Diseases	Cancer: specific types	9	83	75	7820	7.8165e-08	2.51737e-07	11.306	AKT1;CCND1;CDKN1A;BAX;MAPK3;MAPK1;PRKCB;MTOR;TGFA	hsa05214
hsa05215	Prostate cancer	Human Diseases	Cancer: specific types	17	83	97	7820	9.56968e-17	2.09576e-15	16.5122	RELA;AKT1;CCND1;BCL2;CDKN1A;CASP9;PLAU;MMP9;MAPK3;MAPK1;NFKBIA;FOXO1;CTNNB1;PLAT;CCNE1;MTOR;TGFA	hsa05215
hsa05216	Thyroid cancer	Human Diseases	Cancer: specific types	9	83	37	7820	1.0724e-10	7.57602e-10	22.9176	CCND1;CDKN1A;BAX;MAPK3;MAPK1;PPARG;CTNNB1;MYC;NTRK1	hsa05216
hsa05217	Basal cell carcinoma	Human Diseases	Cancer: specific types	3	83	63	7820	0.0290165	0.0412637	4.48652	CDKN1A;BAX;CTNNB1	hsa05217
hsa05218	Melanoma	Human Diseases	Cancer: specific types	7	83	72	7820	9.92095e-06	2.36162e-05	9.15997	AKT1;CCND1;CDKN1A;BAX;MAPK3;MAPK1;HGF	hsa05218
hsa05219	Bladder cancer	Human Diseases	Cancer: specific types	9	83	41	7820	2.91832e-10	1.82603e-09	20.6818	VEGFA;CCND1;CDKN1A;MMP2;MMP9;MAPK3;MAPK1;MYC;CXCL8	hsa05219
hsa05220	Chronic myeloid leukemia	Human Diseases	Cancer: specific types	10	83	76	7820	5.63712e-09	2.3293e-08	12.397	RELA;AKT1;CCND1;BCL2L1;CDKN1A;BAX;MAPK3;MAPK1;NFKBIA;MYC	hsa05220
hsa05221	Acute myeloid leukemia	Human Diseases	Cancer: specific types	11	83	67	7820	7.74577e-11	5.84939e-10	15.4684	RELA;STAT3;AKT1;CCND1;MAPK3;MAPK1;RUNX1T1;MYC;BCL2A1;MPO;MTOR	hsa05221
hsa05222	Small cell lung cancer	Human Diseases	Cancer: specific types	14	83	92	7820	4.80602e-13	5.01199e-12	14.3373	PTGS2;RELA;AKT1;CCND1;BCL2;BCL2L1;CDKN1A;BAX;CASP9;CASP3;NFKBIA;MYC;CCNE1;TRAF2	hsa05222
hsa05223	Non-small cell lung cancer	Human Diseases	Cancer: specific types	11	83	72	7820	1.74576e-10	1.15855e-09	14.3942	STAT3;AKT1;CCND1;CDKN1A;BAX;CASP9;MAPK3;MAPK1;PRKCB;HGF;TGFA	hsa05223
hsa05224	Breast cancer	Human Diseases	Cancer: specific types	11	83	147	7820	3.60198e-07	1.02446e-06	7.05024	AKT1;CCND1;CDKN1A;BAX;MAPK3;MAPK1;CTNNB1;MYC;BRCA1;MTOR;BRCA2	hsa05224
hsa05225	Hepatocellular carcinoma	Human Diseases	Cancer: specific types	14	83	166	7820	1.61816e-09	8.43552e-09	7.946	AKT1;CCND1;BCL2L1;CDKN1A;BAX;MAPK3;MAPK1;CTNNB1;MYC;PRKCB;HGF;NFE2L2;MTOR;TGFA	hsa05225
hsa05226	Gastric cancer	Human Diseases	Cancer: specific types	12	83	148	7820	4.12535e-08	1.45718e-07	7.63921	AKT1;CCND1;BCL2;CDKN1A;BAX;MAPK3;MAPK1;CTNNB1;MYC;HGF;CCNE1;MTOR	hsa05226
hsa05230	Central carbon metabolism in cancer	Human Diseases	Cancer: overview	6	83	70	7820	9.08283e-05	0.000196944	8.07573	AKT1;MAPK3;MAPK1;MYC;NTRK1;MTOR	hsa05230
hsa05231	Choline metabolism in cancer	Human Diseases	Cancer: overview	6	83	98	7820	0.000575884	0.00114653	5.76838	AKT1;MAPK3;MAPK1;MAPK8;PRKCB;MTOR	hsa05231
hsa05235	PD-L1 expression and PD-1 checkpoint pathway in cancer	Human Diseases	Cancer: overview	10	83	89	7820	2.68681e-08	9.64608e-08	10.5862	RELA;STAT3;AKT1;MAPK3;MAPK1;NFKBIA;STAT1;JAK1;MTOR;CD28	hsa05235
hsa05310	Asthma	Human Diseases	Immune disease	1	83	31	7820	0.282101	0.323456	3.03925	IL10	hsa05310
hsa05320	Autoimmune thyroid disease	Human Diseases	Immune disease	3	83	53	7820	0.0184536	0.0274922	5.33303	IL10;CD80;CD28	hsa05320
hsa05321	Inflammatory bowel disease	Human Diseases	Immune disease	7	83	65	7820	4.97718e-06	1.22472e-05	10.1464	RELA;STAT3;IL10;IL6;STAT1;IL1B;IL1A	hsa05321
hsa05322	Systemic lupus erythematosus	Human Diseases	Immune disease	3	83	136	7820	0.175129	0.213074	2.07831	IL10;CD80;CD28	hsa05322
hsa05323	Rheumatoid arthritis	Human Diseases	Immune disease	7	83	93	7820	5.33419e-05	0.000119203	7.09159	VEGFA;IL6;IL1B;CXCL8;IL1A;CD80;CD28	hsa05323
hsa05330	Allograft rejection	Human Diseases	Immune disease	3	83	38	7820	0.00744372	0.0118129	7.43817	IL10;CD80;CD28	hsa05330
hsa05332	Graft-versus-host disease	Human Diseases	Immune disease	5	83	42	7820	7.45585e-05	0.000164932	11.2163	IL6;IL1B;IL1A;CD80;CD28	hsa05332
hsa05410	Hypertrophic cardiomyopathy	Human Diseases	Cardiovascular disease	3	83	90	7820	0.0702038	0.0931796	3.14056	IL6;EDN1;PRKAG2	hsa05410
hsa05412	Arrhythmogenic right ventricular cardiomyopathy	Human Diseases	Cardiovascular disease	1	83	77	7820	0.562059	0.603387	1.2236	CTNNB1	hsa05412
hsa05416	Viral myocarditis	Human Diseases	Cardiovascular disease	5	83	60	7820	0.000412271	0.000835994	7.85141	CCND1;CASP9;CASP3;CD80;CD28	hsa05416
hsa05418	Fluid shear stress and atherosclerosis	Human Diseases	Cardiovascular disease	17	83	137	7820	3.85932e-14	4.6955e-13	11.6911	RELA;AKT1;VEGFA;BCL2;MMP2;MMP9;MAPK8;EDN1;CTNNB1;IL1B;SELE;VCAM1;PECAM1;NOS3;PLAT;IL1A;NFE2L2	hsa05418

## Sheet: S6(Reactome)
id	Pathway	ListHits	ListTotal	PopHits	PopTotal	Enrichment_score	p-value	q-value	geneID
R-HSA-6785807	Interleukin-4 and Interleukin-13 signaling	22	87	108	11092	25.9711	7.98568e-26	6.31667e-23	PTGS2;STAT3;AKT1;VEGFA;CCND1;BCL2;BCL2L1;CDKN1A;MMP2;MMP9;IL10;IL6;STAT1;FOXO1;MYC;IL1B;VCAM1;CXCL8;BIRC5;HGF;IL1A;JAK1
R-HSA-449147	Signaling by Interleukins	32	87	462	11092	8.83077	1.78319e-22	7.05253e-20	PTGS2;RELA;STAT3;AKT1;VEGFA;CCND1;BCL2;BCL2L1;CDKN1A;MMP2;MMP9;MAPK3;MAPK1;IL10;IL6;CASP3;MAPK8;NFKBIA;STAT1;FOXO1;MYC;IL1B;VCAM1;CXCL8;BIRC5;HGF;IL1A;CD80;JAK1;IRS1;CCR2;CDC42
R-HSA-1280215	Cytokine Signaling in Immune system	36	87	715	11092	6.41929	9.26341e-21	2.44245e-18	PTGS2;RELA;STAT3;AKT1;VEGFA;CCND1;BCL2;BCL2L1;CDKN1A;MMP2;MMP9;MAPK3;MAPK1;IL10;IL6;CASP3;MAPK8;NFKBIA;STAT1;FOXO1;MYC;IL1B;VCAM1;PRKCD;CXCL8;BIRC5;PTPN1;HGF;IL1A;CD80;JAK1;IRS1;CCR2;BCL2L11;TRAF2;CDC42
R-HSA-168256	Immune System	49	87	2018	11092	3.09575	1.50907e-15	2.98418e-13	PTGS2;RELA;STAT3;AKT1;VEGFA;CCND1;BCL2;BCL2L1;CDKN1A;CASP9;PLAU;MMP2;MMP9;MAPK3;MAPK1;IL10;IL6;CASP3;MAPK8;NFKBIA;XDH;CAT;STAT1;FOXO1;CTNNB1;MYC;IL1B;VCAM1;PRKCD;CXCL8;XRCC6;PRKCB;PECAM1;BIRC5;NOS3;PTPN1;HGF;IL1A;MPO;CRP;CD80;JAK1;IRS1;MTOR;CCR2;BCL2L11;TRAF2;CDC42;CD28
R-HSA-5357801	Programmed Cell Death	19	87	215	11092	11.2669	2.84979e-15	4.50837e-13	STAT3;AKT1;BCL2;BCL2L1;BAX;CASP9;MAPK3;MAPK1;CASP3;MAPK8;CTNNB1;IL1B;PRKCD;IL1A;CFLAR;BCL2L11;TNFSF10;TNFRSF10A;TRAF2
R-HSA-109581	Apoptosis	17	87	182	11092	11.9088	3.88619e-14	5.1233e-12	STAT3;AKT1;BCL2;BCL2L1;BAX;CASP9;MAPK3;MAPK1;CASP3;MAPK8;CTNNB1;PRKCD;CFLAR;BCL2L11;TNFSF10;TNFRSF10A;TRAF2
R-HSA-162582	Signal Transduction	53	87	2581	11092	2.61805	5.30828e-14	5.99836e-12	NCOA2;RELA;STAT3;AKT1;VEGFA;CCND1;BCL2;BCL2L1;CDKN1A;BAX;CASP9;MMP2;MMP9;MAPK3;MAPK1;IL6;CASP3;MAPK8;NFKBIA;STAT1;EDN1;FOXO1;PPARG;CTNNB1;MYC;PRKCD;CXCL8;PRKCB;BIRC5;NOS3;PTPN1;HGF;PLAT;PRKAG2;CD80;CCNE1;NTRK1;SREBF1;JAK1;AGTR1;IRS1;CFLAR;MTOR;CCR2;BCL2L11;TNFSF10;TNFRSF10A;TRAF2;CDC42;CD28;NR1H3;SPARC;TGFA
R-HSA-109606	Intrinsic Pathway for Apoptosis	11	87	55	11092	25.4989	3.25648e-13	3.21985e-11	STAT3;AKT1;BCL2;BCL2L1;BAX;CASP9;MAPK3;MAPK1;CASP3;MAPK8;BCL2L11
R-HSA-6783783	Interleukin-10 signaling	10	87	47	11092	27.1264	2.11768e-12	1.86121e-10	PTGS2;STAT3;IL10;IL6;IL1B;CXCL8;IL1A;CD80;JAK1;CCR2
R-HSA-9006934	Signaling by Receptor Tyrosine Kinases	22	87	521	11092	5.38363	5.09106e-11	4.02703e-09	STAT3;AKT1;VEGFA;BAX;MMP9;MAPK3;MAPK1;STAT1;CTNNB1;MYC;PRKCD;PRKCB;NOS3;PTPN1;HGF;PLAT;NTRK1;IRS1;MTOR;CDC42;SPARC;TGFA
R-HSA-5663202	Diseases of signal transduction by growth factor receptors and second messengers	19	87	433	11092	5.59444	7.03937e-10	5.06195e-08	STAT3;AKT1;BCL2L1;CDKN1A;CASP9;MAPK3;MAPK1;STAT1;FOXO1;CTNNB1;MYC;BCL2A1;HGF;CD80;IRS1;MTOR;BCL2L11;CD28;TGFA
R-HSA-1643685	Disease	39	87	1884	11092	2.63921	1.12818e-09	7.4366e-08	RELA;STAT3;AKT1;VEGFA;CCND1;BCL2L1;CDKN1A;CASP9;MAPK3;MAPK1;IL10;IL6;MAPK8;NFKBIA;STAT1;FOXO1;CTNNB1;MYC;IL1B;BRCA1;XRCC6;BCL2A1;HGF;CYP1B1;IL1A;NFE2L2;CD80;CCNE1;JAK1;IRS1;MTOR;BCL2L11;TRAF2;CDC42;BSG;CD28;BRCA2;TGFA;CD320
R-HSA-212436	Generic Transcription Pathway	30	87	1243	11092	3.07709	7.37344e-09	4.05658e-07	RELA;AKT1;VEGFA;CCND1;CDKN1A;BAX;MAPK3;MAPK1;IL6;CAT;STAT1;FOXO1;PPARG;CTNNB1;MYC;BRCA1;PRKCB;BIRC5;PTPN1;CCNB1;DDIT3;PRKAG2;PPARA;CCNE1;SREBF1;MTOR;BCL2L11;TNFRSF10A;NR1H3;TGFA
R-HSA-2219528	PI3K/AKT Signaling in Cancer	10	87	104	11092	12.2591	7.43372e-09	4.05658e-07	AKT1;CDKN1A;CASP9;FOXO1;HGF;CD80;IRS1;MTOR;CD28;TGFA
R-HSA-9009391	Extra-nuclear estrogen signaling	9	87	77	11092	14.9019	7.69263e-09	4.05658e-07	AKT1;CCND1;BCL2;MMP2;MMP9;MAPK3;MAPK1;NOS3;TGFA
R-HSA-5218859	Regulated Necrosis	8	87	60	11092	16.9992	1.89529e-08	9.36986e-07	BAX;CASP3;IL1B;IL1A;CFLAR;TNFSF10;TNFRSF10A;TRAF2
R-HSA-9634638	Estrogen-dependent nuclear events downstream of ESR-membrane signaling	6	87	24	11092	31.8736	2.35006e-08	1.03272e-06	AKT1;CCND1;BCL2;MAPK3;MAPK1;TGFA
R-HSA-982772	Growth hormone receptor signaling	6	87	24	11092	31.8736	2.35006e-08	1.03272e-06	STAT3;MAPK3;MAPK1;STAT1;PTPN1;IRS1
R-HSA-73857	RNA Polymerase II Transcription	30	87	1366	11092	2.80002	6.50787e-08	2.70933e-06	RELA;AKT1;VEGFA;CCND1;CDKN1A;BAX;MAPK3;MAPK1;IL6;CAT;STAT1;FOXO1;PPARG;CTNNB1;MYC;BRCA1;PRKCB;BIRC5;PTPN1;CCNB1;DDIT3;PRKAG2;PPARA;CCNE1;SREBF1;MTOR;BCL2L11;TNFRSF10A;NR1H3;TGFA
R-HSA-5357769	Caspase activation via extrinsic apoptotic signalling pathway	6	87	29	11092	26.3781	8.0377e-08	3.17891e-06	CASP9;CASP3;CFLAR;TNFSF10;TNFRSF10A;TRAF2
R-HSA-9006925	Intracellular signaling by second messengers	14	87	309	11092	5.77644	1.0948e-07	4.12374e-06	AKT1;CDKN1A;CASP9;MAPK3;MAPK1;FOXO1;PPARG;PRKCD;HGF;CD80;IRS1;MTOR;CD28;TGFA
R-HSA-1257604	PIP3 activates AKT signaling	13	87	267	11092	6.20759	1.42237e-07	5.11408e-06	AKT1;CDKN1A;CASP9;MAPK3;MAPK1;FOXO1;PPARG;HGF;CD80;IRS1;MTOR;CD28;TGFA
R-HSA-111471	Apoptotic factor-mediated response	5	87	20	11092	31.8736	3.73537e-07	1.28464e-05	BAX;CASP9;MAPK3;MAPK1;CASP3
R-HSA-111453	BH3-only proteins associate with and inactivate anti-apoptotic BCL-2 members	4	87	9	11092	56.6641	4.31761e-07	1.42301e-05	STAT3;BCL2;BCL2L1;BCL2L11
R-HSA-9006931	Signaling by Nuclear Receptors	13	87	299	11092	5.54323	5.22988e-07	1.65473e-05	NCOA2;AKT1;CCND1;BCL2;MMP2;MMP9;MAPK3;MAPK1;MYC;NOS3;SREBF1;NR1H3;TGFA
R-HSA-74160	Gene expression (Transcription)	30	87	1508	11092	2.53636	5.8579e-07	1.78215e-05	RELA;AKT1;VEGFA;CCND1;CDKN1A;BAX;MAPK3;MAPK1;IL6;CAT;STAT1;FOXO1;PPARG;CTNNB1;MYC;BRCA1;PRKCB;BIRC5;PTPN1;CCNB1;DDIT3;PRKAG2;PPARA;CCNE1;SREBF1;MTOR;BCL2L11;TNFRSF10A;NR1H3;TGFA
R-HSA-9614085	FOXO-mediated transcription	7	87	65	11092	13.7302	6.8883e-07	2.01802e-05	AKT1;CDKN1A;CAT;FOXO1;DDIT3;SREBF1;BCL2L11
R-HSA-4420097	VEGFA-VEGFR2 Pathway	8	87	99	11092	10.3026	9.89799e-07	2.79618e-05	AKT1;VEGFA;CTNNB1;PRKCD;PRKCB;NOS3;MTOR;CDC42
R-HSA-1059683	Interleukin-6 signaling	4	87	11	11092	46.3615	1.11731e-06	2.85095e-05	STAT3;IL6;STAT1;JAK1
R-HSA-3371378	Regulation by c-FLIP	4	87	11	11092	46.3615	1.11731e-06	2.85095e-05	CFLAR;TNFSF10;TNFRSF10A;TRAF2
R-HSA-69416	Dimerization of procaspase-8	4	87	11	11092	46.3615	1.11731e-06	2.85095e-05	CFLAR;TNFSF10;TNFRSF10A;TRAF2
R-HSA-5674400	Constitutive Signaling by AKT1 E17K in Cancer	5	87	25	11092	25.4989	1.24116e-06	2.97573e-05	AKT1;CDKN1A;CASP9;FOXO1;MTOR
R-HSA-8939211	ESR-mediated signaling	11	87	223	11092	6.28895	1.24146e-06	2.97573e-05	NCOA2;AKT1;CCND1;BCL2;MMP2;MMP9;MAPK3;MAPK1;MYC;NOS3;TGFA
R-HSA-6811558	PI5P, PP2A and IER3 Regulate PI3K/AKT Signaling	8	87	106	11092	9.62221	1.66774e-06	3.77403e-05	AKT1;MAPK3;MAPK1;HGF;CD80;IRS1;CD28;TGFA
R-HSA-73887	Death Receptor Signalling	9	87	143	11092	8.02411	1.66992e-06	3.77403e-05	RELA;CASP3;MAPK8;NFKBIA;CFLAR;BCL2L11;TNFSF10;TNFRSF10A;TRAF2
R-HSA-194138	Signaling by VEGF	8	87	108	11092	9.44402	1.92213e-06	4.22334e-05	AKT1;VEGFA;CTNNB1;PRKCD;PRKCB;NOS3;MTOR;CDC42
R-HSA-111461	Cytochrome c-mediated apoptotic response	4	87	13	11092	39.229	2.39198e-06	4.97909e-05	CASP9;MAPK3;MAPK1;CASP3
R-HSA-5218900	CASP8 activity is inhibited	4	87	13	11092	39.229	2.39198e-06	4.97909e-05	CFLAR;TNFSF10;TNFRSF10A;TRAF2
R-HSA-2559582	Senescence-Associated Secretory Phenotype (SASP)	8	87	112	11092	9.10673	2.53113e-06	5.13365e-05	RELA;STAT3;CDKN1A;MAPK3;MAPK1;IL6;CXCL8;IL1A
R-HSA-199418	Negative regulation of the PI3K/AKT network	8	87	113	11092	9.02614	2.70673e-06	5.35255e-05	AKT1;MAPK3;MAPK1;HGF;CD80;IRS1;CD28;TGFA
R-HSA-2559583	Cellular Senescence	10	87	199	11092	6.40675	3.32004e-06	6.40525e-05	RELA;STAT3;CDKN1A;MAPK3;MAPK1;IL6;MAPK8;CXCL8;IL1A;CCNE1
R-HSA-8878166	Transcriptional regulation by RUNX2	8	87	121	11092	8.42937	4.52338e-06	8.51904e-05	AKT1;CCND1;CDKN1A;BAX;MAPK3;MAPK1;STAT1;CCNB1
R-HSA-2262752	Cellular responses to stress	19	87	759	11092	3.19156	4.92137e-06	9.05304e-05	NCOA2;RELA;STAT3;VEGFA;CDKN1A;MAPK3;MAPK1;IL6;MAPK8;CAT;PRKCD;CXCL8;DDIT3;IL1A;NFE2L2;PPARA;CCNE1;MTOR;EIF2S1
R-HSA-389356	CD28 co-stimulation	5	87	33	11092	19.3173	5.27745e-06	9.41559e-05	AKT1;CD80;MTOR;CDC42;CD28
R-HSA-109582	Hemostasis	17	87	622	11092	3.48457	5.35653e-06	9.41559e-05	AKT1;VEGFA;PLAU;MAPK3;MAPK1;SELE;PRKCD;PRKCB;PECAM1;NOS3;PTPN1;HGF;PLAT;TNFRSF10A;CDC42;BSG;SPARC
R-HSA-76002	Platelet activation, signaling and aggregation	11	87	263	11092	5.33246	6.14413e-06	0.000105652	AKT1;VEGFA;MAPK3;MAPK1;PRKCD;PRKCB;PECAM1;PTPN1;HGF;CDC42;SPARC
R-HSA-2142753	Arachidonic acid metabolism	6	87	59	11092	12.9655	6.31695e-06	0.000105731	PTGS1;PTGS2;CYP1A1;CYP1B1;PON1;PTGES
R-HSA-8953897	Cellular responses to stimuli	19	87	773	11092	3.13375	6.41605e-06	0.000105731	NCOA2;RELA;STAT3;VEGFA;CDKN1A;MAPK3;MAPK1;IL6;MAPK8;CAT;PRKCD;CXCL8;DDIT3;IL1A;NFE2L2;PPARA;CCNE1;MTOR;EIF2S1
R-HSA-140534	Caspase activation via Death Receptors in the presence of ligand	4	87	19	11092	26.8409	1.25088e-05	0.000197889	CFLAR;TNFSF10;TNFRSF10A;TRAF2
R-HSA-9725371	Nuclear events stimulated by ALK signaling in cancer	4	87	19	11092	26.8409	1.25088e-05	0.000197889	STAT3;MAPK3;MAPK1;BCL2A1
R-HSA-168249	Innate Immune System	22	87	1067	11092	2.62875	1.74404e-05	0.000270497	RELA;BCL2;BCL2L1;CASP9;PLAU;MMP9;MAPK3;MAPK1;MAPK8;NFKBIA;CAT;CTNNB1;IL1B;PRKCD;XRCC6;PECAM1;NOS3;MPO;CRP;CCR2;TRAF2;CDC42
R-HSA-389357	CD28 dependent PI3K/Akt signaling	4	87	22	11092	23.1808	2.31869e-05	0.000352708	AKT1;CD80;MTOR;CD28
R-HSA-163680	AMPK inhibits chREBP transcriptional activation activity	3	87	8	11092	47.8103	2.53716e-05	0.00036489	PRKAG2;ADIPOR1;ADIPOR2
R-HSA-75158	TRAIL signaling	3	87	8	11092	47.8103	2.53716e-05	0.00036489	CFLAR;TNFSF10;TNFRSF10A
R-HSA-8951430	RUNX3 regulates WNT signaling	3	87	8	11092	47.8103	2.53716e-05	0.00036489	CCND1;CTNNB1;MYC
R-HSA-112409	RAF-independent MAPK1/3 activation	4	87	23	11092	22.1729	2.79008e-05	0.000394099	MAPK3;MAPK1;IL6;JAK1
R-HSA-5668599	RHO GTPases Activate NADPH Oxidases	4	87	24	11092	21.249	3.32812e-05	0.000453886	MAPK3;MAPK1;PRKCD;PRKCB
R-HSA-6783589	Interleukin-6 family signaling	4	87	24	11092	21.249	3.32812e-05	0.000453886	STAT3;IL6;STAT1;JAK1
R-HSA-1989781	PPARA activates gene expression	7	87	117	11092	7.62786	3.53249e-05	0.000473593	NCOA2;PPARG;CYP1A1;AHR;PPARA;SREBF1;NR1H3
R-HSA-112411	MAPK1 (ERK2) activation	3	87	9	11092	42.4981	3.78416e-05	0.000482785	MAPK1;IL6;JAK1
R-HSA-448706	Interleukin-1 processing	3	87	9	11092	42.4981	3.78416e-05	0.000482785	RELA;IL1B;IL1A
R-HSA-8985947	Interleukin-9 signaling	3	87	9	11092	42.4981	3.78416e-05	0.000482785	STAT3;STAT1;JAK1
R-HSA-400206	Regulation of lipid metabolism by PPARalpha	7	87	119	11092	7.49966	3.93989e-05	0.000494675	NCOA2;PPARG;CYP1A1;AHR;PPARA;SREBF1;NR1H3
R-HSA-5683057	MAPK family signaling cascades	11	87	325	11092	4.31519	4.42656e-05	0.000547095	BCL2L1;MAPK3;MAPK1;IL6;FOXO1;MYC;HGF;JAK1;IRS1;CDC42;TGFA
R-HSA-381340	Transcriptional regulation of white adipocyte differentiation	6	87	84	11092	9.10673	4.87341e-05	0.000593057	NCOA2;RELA;PPARG;SLC2A4;PPARA;SREBF1
R-HSA-110056	MAPK3 (ERK1) activation	3	87	10	11092	38.2483	5.37528e-05	0.00061621	MAPK3;IL6;JAK1
R-HSA-450341	Activation of the AP-1 family of transcription factors	3	87	10	11092	38.2483	5.37528e-05	0.00061621	MAPK3;MAPK1;MAPK8
R-HSA-74749	Signal attenuation	3	87	10	11092	38.2483	5.37528e-05	0.00061621	MAPK3;MAPK1;IRS1
R-HSA-9020958	Interleukin-21 signaling	3	87	10	11092	38.2483	5.37528e-05	0.00061621	STAT3;STAT1;JAK1
R-HSA-8848021	Signaling by PTK6	5	87	54	11092	11.805	6.17922e-05	0.000687864	STAT3;AKT1;CCND1;PTPN1;CCNE1
R-HSA-9006927	Signaling by Non-Receptor Tyrosine Kinases	5	87	54	11092	11.805	6.17922e-05	0.000687864	STAT3;AKT1;CCND1;PTPN1;CCNE1
R-HSA-5620971	Pyroptosis	4	87	28	11092	18.2135	6.26122e-05	0.000687864	BAX;CASP3;IL1B;IL1A
R-HSA-9700206	Signaling by ALK in cancer	5	87	55	11092	11.5904	6.75547e-05	0.000722105	STAT3;MAPK3;MAPK1;BCL2A1;IRS1
R-HSA-9725370	Signaling by ALK fusions and activated point mutants	5	87	55	11092	11.5904	6.75547e-05	0.000722105	STAT3;MAPK3;MAPK1;BCL2A1;IRS1
R-HSA-5218920	VEGFR2 mediated vascular permeability	4	87	29	11092	17.5854	7.21971e-05	0.000745275	AKT1;CTNNB1;NOS3;MTOR
R-HSA-111458	Formation of apoptosome	3	87	11	11092	34.7712	7.34911e-05	0.000745275	CASP9;MAPK3;MAPK1
R-HSA-9020956	Interleukin-27 signaling	3	87	11	11092	34.7712	7.34911e-05	0.000745275	STAT3;STAT1;JAK1
R-HSA-9627069	Regulation of the apoptosome activity	3	87	11	11092	34.7712	7.34911e-05	0.000745275	CASP9;MAPK3;MAPK1
R-HSA-447115	Interleukin-12 family signaling	5	87	57	11092	11.1837	8.03164e-05	0.00080418	STAT3;IL10;STAT1;JAK1;CDC42
R-HSA-114452	Activation of BH3-only proteins	4	87	30	11092	16.9992	8.28077e-05	0.000818761	AKT1;BCL2;MAPK8;BCL2L11
R-HSA-3108232	SUMO E3 ligases SUMOylate target proteins	8	87	182	11092	5.60414	8.71821e-05	0.000851371	NCOA2;RELA;NFKBIA;PPARG;BRCA1;BIRC5;PPARA;NR1H3
R-HSA-5675482	Regulation of necroptotic cell death	4	87	31	11092	16.4509	9.45088e-05	0.000906699	CFLAR;TNFSF10;TNFRSF10A;TRAF2
R-HSA-170968	Frs2-mediated activation	3	87	12	11092	31.8736	9.74328e-05	0.000906699	MAPK3;MAPK1;NTRK1
R-HSA-389359	CD28 dependent Vav1 pathway	3	87	12	11092	31.8736	9.74328e-05	0.000906699	CD80;CDC42;CD28
R-HSA-8984722	Interleukin-35 Signalling	3	87	12	11092	31.8736	9.74328e-05	0.000906699	STAT3;STAT1;JAK1
R-HSA-5213460	RIPK1-mediated regulated necrosis	4	87	32	11092	15.9368	0.000107366	0.000987522	CFLAR;TNFSF10;TNFRSF10A;TRAF2
R-HSA-2990846	SUMOylation	8	87	188	11092	5.42529	0.000109339	0.000994104	NCOA2;RELA;NFKBIA;PPARG;BRCA1;BIRC5;PPARA;NR1H3
R-HSA-162658	Golgi Cisternae Pericentriolar Stack Reorganization	3	87	14	11092	27.3202	0.000159386	0.00138543	MAPK3;MAPK1;CCNB1
R-HSA-169893	Prolonged ERK activation events	3	87	14	11092	27.3202	0.000159386	0.00138543	MAPK3;MAPK1;NTRK1
R-HSA-198323	AKT phosphorylates targets in the cytosol	3	87	14	11092	27.3202	0.000159386	0.00138543	AKT1;CDKN1A;CASP9
R-HSA-877312	Regulation of IFNG signaling	3	87	14	11092	27.3202	0.000159386	0.00138543	STAT1;PTPN1;JAK1
R-HSA-9658195	Leishmania infection	9	87	254	11092	4.51751	0.000162418	0.00139644	RELA;MAPK3;MAPK1;IL10;IL6;MAPK8;IL1B;IL1A;CDC42
R-HSA-1266695	Interleukin-7 signaling	4	87	36	11092	14.166	0.000171721	0.00146055	STAT3;HGF;JAK1;IRS1
R-HSA-2162123	Synthesis of Prostaglandins (PG) and Thromboxanes (TX)	3	87	15	11092	25.4989	0.000198104	0.00166703	PTGS1;PTGS2;PTGES
R-HSA-388841	Costimulation by the CD28 family	5	87	69	11092	9.23871	0.000200253	0.00166737	AKT1;CD80;MTOR;CDC42;CD28
R-HSA-8864260	Transcriptional regulation by the AP-2 (TFAP2) family of transcription factors	4	87	38	11092	13.4204	0.000212632	0.001752	VEGFA;CDKN1A;MYC;TGFA
R-HSA-9614657	FOXO-mediated transcription of cell death genes	3	87	16	11092	23.9052	0.000242441	0.00197702	FOXO1;DDIT3;BCL2L11
R-HSA-8853884	Transcriptional Regulation by VENTX	4	87	41	11092	12.4385	0.000286543	0.00231281	RELA;CCND1;IL6;CTNNB1
R-HSA-9659787	Aberrant regulation of mitotic G1/S transition in cancer due to RB1 defects	3	87	17	11092	22.499	0.000292727	0.00231547	CCND1;CDKN1A;CCNE1
R-HSA-9661069	Defective binding of RB1 mutants to E2F1,(E2F2, E2F3)	3	87	17	11092	22.499	0.000292727	0.00231547	CCND1;CDKN1A;CCNE1
R-HSA-1368082	RORA activates gene expression	3	87	18	11092	21.249	0.000349285	0.00273549	NCOA2;PPARA;SREBF1
R-HSA-2219530	Constitutive Signaling by Aberrant PI3K in Cancer	5	87	78	11092	8.17271	0.000355957	0.00276041	HGF;CD80;IRS1;CD28;TGFA
R-HSA-8978868	Fatty acid metabolism	7	87	177	11092	5.04215	0.000467211	0.003588	PTGS1;PTGS2;CYP1A1;CYP1B1;PRKAG2;PON1;PTGES
R-HSA-69202	Cyclin E associated events during G1/S transition	5	87	83	11092	7.68038	0.000474773	0.00361102	AKT1;CCND1;CDKN1A;MYC;CCNE1
R-HSA-6791312	TP53 Regulates Transcription of Cell Cycle Genes	4	87	48	11092	10.6245	0.000528059	0.00384498	CDKN1A;BAX;CCNB1;CCNE1
R-HSA-168142	Toll Like Receptor 10 (TLR10) Cascade	5	87	85	11092	7.49966	0.00052984	0.00384498	RELA;MAPK3;MAPK1;MAPK8;NFKBIA
R-HSA-168176	Toll Like Receptor 5 (TLR5) Cascade	5	87	85	11092	7.49966	0.00052984	0.00384498	RELA;MAPK3;MAPK1;MAPK8;NFKBIA
R-HSA-69656	Cyclin A:Cdk2-associated events at S phase entry	5	87	85	11092	7.49966	0.00052984	0.00384498	AKT1;CCND1;CDKN1A;MYC;CCNE1
R-HSA-975871	MyD88 cascade initiated on plasma membrane	5	87	85	11092	7.49966	0.00052984	0.00384498	RELA;MAPK3;MAPK1;MAPK8;NFKBIA
R-HSA-3700989	Transcriptional Regulation by TP53	10	87	365	11092	3.49299	0.000552064	0.00395288	AKT1;CDKN1A;BAX;BRCA1;BIRC5;CCNB1;PRKAG2;CCNE1;MTOR;TNFRSF10A
R-HSA-69206	G1/S Transition	6	87	131	11092	5.83943	0.000558767	0.00395288	AKT1;CCND1;CDKN1A;MYC;CCNB1;CCNE1
R-HSA-5218921	VEGFR2 mediated cell proliferation	3	87	21	11092	18.2135	0.0005597	0.00395288	VEGFA;PRKCD;PRKCB
R-HSA-8866911	TFAP2 (AP-2) family regulates transcription of cell cycle factors	2	87	5	11092	50.9977	0.000598917	0.00419242	CDKN1A;MYC
R-HSA-166520	Signaling by NTRKs	6	87	134	11092	5.7087	0.000629882	0.0043705	STAT3;BAX;MAPK3;MAPK1;NTRK1;IRS1
R-HSA-877300	Interferon gamma signaling	5	87	91	11092	7.00518	0.000724076	0.00493745	STAT1;VCAM1;PRKCD;PTPN1;JAK1
R-HSA-975138	TRAF6 mediated induction of NFkB and MAP kinases upon TLR7/8 or 9 activation	5	87	91	11092	7.00518	0.000724076	0.00493745	RELA;MAPK3;MAPK1;MAPK8;NFKBIA
R-HSA-975155	MyD88 dependent cascade initiated on endosome	5	87	92	11092	6.92904	0.000761016	0.00514499	RELA;MAPK3;MAPK1;MAPK8;NFKBIA
R-HSA-168181	Toll Like Receptor 7/8 (TLR7/8) Cascade	5	87	93	11092	6.85453	0.000799347	0.00535833	RELA;MAPK3;MAPK1;MAPK8;NFKBIA
R-HSA-446652	Interleukin-1 family signaling	6	87	141	11092	5.42529	0.000823175	0.00547169	RELA;STAT3;MAPK8;NFKBIA;IL1B;IL1A
R-HSA-622312	Inflammasomes	3	87	24	11092	15.9368	0.000837405	0.00548537	RELA;BCL2;BCL2L1
R-HSA-168164	Toll Like Receptor 3 (TLR3) Cascade	5	87	94	11092	6.78161	0.000839102	0.00548537	RELA;MAPK3;MAPK1;MAPK8;NFKBIA
R-HSA-111459	Activation of caspases through apoptosome-mediated cleavage	2	87	6	11092	42.4981	0.000893793	0.00565592	CASP9;CASP3
R-HSA-5660668	CLEC7A/inflammasome pathway	2	87	6	11092	42.4981	0.000893793	0.00565592	RELA;IL1B
R-HSA-5674499	Negative feedback regulation of MAPK pathway	2	87	6	11092	42.4981	0.000893793	0.00565592	MAPK3;MAPK1
R-HSA-8849470	PTK6 Regulates Cell Cycle	2	87	6	11092	42.4981	0.000893793	0.00565592	CCND1;CCNE1
R-HSA-168138	Toll Like Receptor 9 (TLR9) Cascade	5	87	96	11092	6.64033	0.000923018	0.0057945	RELA;MAPK3;MAPK1;MAPK8;NFKBIA
R-HSA-8854691	Interleukin-20 family signaling	3	87	25	11092	15.2993	0.000946226	0.00580205	STAT3;STAT1;JAK1
R-HSA-933542	TRAF6 mediated NF-kB activation	3	87	25	11092	15.2993	0.000946226	0.00580205	RELA;NFKBIA;TRAF2
R-HSA-9705462	Inactivation of CSF3 (G-CSF) signaling	3	87	25	11092	15.2993	0.000946226	0.00580205	STAT3;STAT1;JAK1
R-HSA-193704	p75 NTR receptor-mediated signalling	5	87	97	11092	6.57187	0.000967246	0.00584039	RELA;CASP3;MAPK8;NFKBIA;BCL2L11
R-HSA-8878159	Transcriptional regulation by RUNX3	5	87	97	11092	6.57187	0.000967246	0.00584039	CCND1;CDKN1A;CTNNB1;MYC;BCL2L11
R-HSA-166166	MyD88-independent TLR4 cascade	5	87	99	11092	6.4391	0.00106041	0.00618616	RELA;MAPK3;MAPK1;MAPK8;NFKBIA
R-HSA-937061	TRIF(TICAM1)-mediated TLR4 signaling	5	87	99	11092	6.4391	0.00106041	0.00618616	RELA;MAPK3;MAPK1;MAPK8;NFKBIA
R-HSA-912694	Regulation of IFNA/IFNB signaling	3	87	26	11092	14.7109	0.00106361	0.00618616	STAT1;PTPN1;JAK1
R-HSA-9660826	Purinergic signaling in leishmaniasis infection	3	87	26	11092	14.7109	0.00106361	0.00618616	RELA;IL1B;IL1A
R-HSA-9664424	Cell recruitment (pro-inflammatory response)	3	87	26	11092	14.7109	0.00106361	0.00618616	RELA;IL1B;IL1A
R-HSA-453279	Mitotic G1 phase and G1/S transition	6	87	149	11092	5.134	0.00109702	0.00633391	AKT1;CCND1;CDKN1A;MYC;CCNB1;CCNE1
R-HSA-201556	Signaling by ALK	3	87	27	11092	14.166	0.00118982	0.00669891	STAT3;MYC;IRS1
R-HSA-211976	Endogenous sterols	3	87	27	11092	14.166	0.00118982	0.00669891	NCOA2;CYP1B1;AHR
R-HSA-166058	MyD88:MAL(TIRAP) cascade initiated on plasma membrane	5	87	102	11092	6.24972	0.00121244	0.00669891	RELA;MAPK3;MAPK1;MAPK8;NFKBIA
R-HSA-168188	Toll Like Receptor TLR6:TLR2 Cascade	5	87	102	11092	6.24972	0.00121244	0.00669891	RELA;MAPK3;MAPK1;MAPK8;NFKBIA
R-HSA-168643	Nucleotide-binding domain, leucine rich repeat containing receptor (NLR) signaling pathways	4	87	60	11092	8.49962	0.00123216	0.00669891	RELA;BCL2;BCL2L1;CASP9
R-HSA-111463	SMAC (DIABLO) binds to IAPs	2	87	7	11092	36.4269	0.00124493	0.00669891	CASP9;CASP3
R-HSA-111464	SMAC(DIABLO)-mediated dissociation of IAP:caspase complexes	2	87	7	11092	36.4269	0.00124493	0.00669891	CASP9;CASP3
R-HSA-444257	RSK activation	2	87	7	11092	36.4269	0.00124493	0.00669891	MAPK3;MAPK1
R-HSA-5603029	IkBA variant leads to EDA-ID	2	87	7	11092	36.4269	0.00124493	0.00669891	RELA;NFKBIA
R-HSA-9635465	Suppression of apoptosis	2	87	7	11092	36.4269	0.00124493	0.00669891	MAPK3;MAPK1
R-HSA-8943724	Regulation of PTEN gene transcription	4	87	61	11092	8.36028	0.00131081	0.00700574	MAPK3;MAPK1;PPARG;MTOR
R-HSA-168179	Toll Like Receptor TLR1:TLR2 Cascade	5	87	105	11092	6.07115	0.00138005	0.00727747	RELA;MAPK3;MAPK1;MAPK8;NFKBIA
R-HSA-181438	Toll Like Receptor 2 (TLR2) Cascade	5	87	105	11092	6.07115	0.00138005	0.00727747	RELA;MAPK3;MAPK1;MAPK8;NFKBIA
R-HSA-211945	Phase I - Functionalization of compounds	5	87	106	11092	6.01388	0.00143955	0.00754093	PTGS1;NCOA2;CYP1A1;CYP1B1;AHR
R-HSA-9615017	FOXO-mediated transcription of oxidative stress, metabolic and neuronal genes	3	87	29	11092	13.1891	0.00146964	0.00764794	CAT;FOXO1;SREBF1
R-HSA-1834949	Cytosolic sensors of pathogen-associated DNA	4	87	64	11092	7.96839	0.00156776	0.00810523	RELA;NFKBIA;CTNNB1;XRCC6
R-HSA-9711123	Cellular response to chemical stress	6	87	160	11092	4.78103	0.00158193	0.00812538	NCOA2;STAT3;CAT;PRKCD;NFE2L2;PPARA
R-HSA-4090294	SUMOylation of intracellular receptors	3	87	30	11092	12.7494	0.00162374	0.00821571	PPARG;PPARA;NR1H3
R-HSA-9674555	Signaling by CSF3 (G-CSF)	3	87	30	11092	12.7494	0.00162374	0.00821571	STAT3;STAT1;JAK1
R-HSA-111469	SMAC, XIAP-regulated apoptotic response	2	87	8	11092	31.8736	0.00165145	0.00821571	CASP9;CASP3
R-HSA-2142670	Synthesis of epoxy (EET) and dihydroxyeicosatrienoic acids (DHET)	2	87	8	11092	31.8736	0.00165145	0.00821571	CYP1A1;CYP1B1
R-HSA-4411364	Binding of TCF/LEF:CTNNB1 to target gene promoters	2	87	8	11092	31.8736	0.00165145	0.00821571	CTNNB1;MYC
R-HSA-211897	Cytochrome P450 - arranged by substrate type	4	87	66	11092	7.72692	0.00175735	0.0086879	NCOA2;CYP1A1;CYP1B1;AHR
R-HSA-5684996	MAPK1/MAPK3 signaling	8	87	286	11092	3.56627	0.00177564	0.00872379	BCL2L1;MAPK3;MAPK1;IL6;HGF;JAK1;IRS1;TGFA
R-HSA-450282	MAPK targets/ Nuclear events mediated by MAP kinases	3	87	31	11092	12.3382	0.00178758	0.00872825	MAPK3;MAPK1;MAPK8
R-HSA-2173796	SMAD2/SMAD3:SMAD4 heterotrimer regulates transcription	3	87	32	11092	11.9526	0.0019614	0.00940282	MAPK3;MAPK1;MYC
R-HSA-2871796	FCERI mediated MAPK activation	3	87	32	11092	11.9526	0.0019614	0.00940282	MAPK3;MAPK1;MAPK8
R-HSA-381042	PERK regulates gene expression	3	87	32	11092	11.9526	0.0019614	0.00940282	CXCL8;DDIT3;EIF2S1
R-HSA-187037	Signaling by NTRK1 (TRKA)	5	87	115	11092	5.54323	0.00206353	0.00977177	STAT3;MAPK3;MAPK1;NTRK1;IRS1
R-HSA-198203	PI3K/AKT activation	2	87	9	11092	28.3321	0.00211248	0.00977177	NTRK1;IRS1
R-HSA-198693	AKT phosphorylates targets in the nucleus	2	87	9	11092	28.3321	0.00211248	0.00977177	AKT1;FOXO1
R-HSA-2142816	Synthesis of (16-20)-hydroxyeicosatetraenoic acids (HETE)	2	87	9	11092	28.3321	0.00211248	0.00977177	CYP1A1;CYP1B1
R-HSA-9029558	NR1H2 & NR1H3 regulate gene expression linked to lipogenesis	2	87	9	11092	28.3321	0.00211248	0.00977177	SREBF1;NR1H3
R-HSA-9662834	CD163 mediating an anti-inflammatory response	2	87	9	11092	28.3321	0.00211248	0.00977177	IL10;IL6
R-HSA-187687	Signalling to ERKs	3	87	34	11092	11.2495	0.00233977	0.0107602	MAPK3;MAPK1;NTRK1
R-HSA-1266738	Developmental Biology	18	87	1128	11092	2.03448	0.00252977	0.0115668	NCOA2;RELA;STAT3;AKT1;CDKN1A;MMP2;MMP9;MAPK3;MAPK1;MAPK8;FOXO1;PPARG;CTNNB1;MYC;SLC2A4;PPARA;SREBF1;CDC42
R-HSA-418889	Caspase activation via Dependence Receptors in the absence of ligand	2	87	10	11092	25.4989	0.00262716	0.0118748	CASP9;CASP3
R-HSA-9702518	STAT5 activation downstream of FLT3 ITD mutants	2	87	10	11092	25.4989	0.00262716	0.0118748	BCL2L1;CDKN1A
R-HSA-5663213	RHO GTPases Activate WASPs and WAVEs	3	87	36	11092	10.6245	0.00276046	0.0123363	MAPK3;MAPK1;CDC42
R-HSA-9687139	Aberrant regulation of mitotic cell cycle due to RB1 defects	3	87	36	11092	10.6245	0.00276046	0.0123363	CCND1;CDKN1A;CCNE1
R-HSA-9707564	Cytoprotection by HMOX1	5	87	124	11092	5.1409	0.00286549	0.0127337	NCOA2;STAT3;PRKCD;NFE2L2;PPARA
R-HSA-2586552	Signaling by Leptin	2	87	11	11092	23.1808	0.00319465	0.0138638	STAT3;IRS1
R-HSA-351906	Apoptotic cleavage of cell adhesion proteins	2	87	11	11092	23.1808	0.00319465	0.0138638	CASP3;CTNNB1
R-HSA-4755510	SUMOylation of immune response proteins	2	87	11	11092	23.1808	0.00319465	0.0138638	RELA;NFKBIA
R-HSA-9614399	Regulation of localization of FOXO transcription factors	2	87	11	11092	23.1808	0.00319465	0.0138638	AKT1;FOXO1
R-HSA-111465	Apoptotic cleavage of cellular proteins	3	87	38	11092	10.0653	0.00322495	0.0138638	CASP3;CTNNB1;PRKCD
R-HSA-9675126	Diseases of mitotic cell cycle	3	87	38	11092	10.0653	0.00322495	0.0138638	CCND1;CDKN1A;CCNE1
R-HSA-1474151	Tetrahydrobiopterin (BH4) synthesis, recycling, salvage and regulation	2	87	12	11092	21.249	0.00381409	0.0161334	AKT1;NOS3
R-HSA-9673767	Signaling by PDGFRA transmembrane, juxtamembrane and kinase domain mutants	2	87	12	11092	21.249	0.00381409	0.0161334	STAT3;STAT1
R-HSA-9673770	Signaling by PDGFRA extracellular domain mutants	2	87	12	11092	21.249	0.00381409	0.0161334	STAT3;STAT1
R-HSA-2454202	Fc epsilon receptor (FCERI) signaling	5	87	134	11092	4.75725	0.00399791	0.0166813	RELA;MAPK3;MAPK1;MAPK8;NFKBIA
R-HSA-76005	Response to elevated platelet cytosolic Ca2+	5	87	134	11092	4.75725	0.00399791	0.0166813	VEGFA;PRKCB;PECAM1;HGF;SPARC
R-HSA-165159	MTOR signalling	3	87	41	11092	9.32885	0.00400688	0.0166813	AKT1;PRKAG2;MTOR
R-HSA-195258	RHO GTPase Effectors	8	87	327	11092	3.11913	0.00405156	0.016779	NCOA2;MAPK3;MAPK1;CTNNB1;PRKCD;PRKCB;BIRC5;CDC42
R-HSA-166016	Toll Like Receptor 4 (TLR4) Cascade	5	87	136	11092	4.68729	0.00425798	0.017542	RELA;MAPK3;MAPK1;MAPK8;NFKBIA
R-HSA-2426168	Activation of gene expression by SREBF (SREBP)	3	87	42	11092	9.10673	0.00429088	0.017586	NCOA2;PPARA;SREBF1
R-HSA-202670	ERKs are inactivated	2	87	13	11092	19.6145	0.00448466	0.017916	MAPK3;MAPK1
R-HSA-203615	eNOS activation	2	87	13	11092	19.6145	0.00448466	0.017916	AKT1;NOS3
R-HSA-209560	NF-kB is activated and signals survival	2	87	13	11092	19.6145	0.00448466	0.017916	RELA;NFKBIA
R-HSA-75205	Dissolution of Fibrin Clot	2	87	13	11092	19.6145	0.00448466	0.017916	PLAU;PLAT
R-HSA-879415	Advanced glycosylation endproduct receptor signaling	2	87	13	11092	19.6145	0.00448466	0.017916	MAPK3;MAPK1
R-HSA-1433557	Signaling by SCF-KIT	3	87	43	11092	8.89495	0.00458682	0.0181905	STAT3;MMP9;STAT1
R-HSA-2029480	Fcgamma receptor (FCGR) dependent phagocytosis	4	87	86	11092	5.92997	0.00459937	0.0181905	MAPK3;MAPK1;PRKCD;CDC42
R-HSA-913531	Interferon Signaling	6	87	199	11092	3.84405	0.00468421	0.0184339	MAPK3;STAT1;VCAM1;PRKCD;PTPN1;JAK1
R-HSA-6807070	PTEN Regulation	5	87	140	11092	4.55337	0.00481408	0.0188512	AKT1;MAPK3;MAPK1;PPARG;MTOR
R-HSA-451927	Interleukin-2 family signaling	3	87	44	11092	8.69279	0.00489484	0.0189795	STAT3;STAT1;JAK1
R-HSA-5633008	TP53 Regulates Transcription of Cell Death Genes	3	87	44	11092	8.69279	0.00489484	0.0189795	BAX;BIRC5;TNFRSF10A
R-HSA-556833	Metabolism of lipids	13	87	742	11092	2.23373	0.00496547	0.0191594	PTGS1;PTGS2;NCOA2;PPARG;CYP1A1;CYP1B1;AHR;PRKAG2;PPARA;PON1;SREBF1;PTGES;NR1H3
R-HSA-6804116	TP53 Regulates Transcription of Genes Involved in G1 Cell Cycle Arrest	2	87	14	11092	18.2135	0.00520554	0.0198917	CDKN1A;CCNE1
R-HSA-8983432	Interleukin-15 signaling	2	87	14	11092	18.2135	0.00520554	0.0198917	STAT3;JAK1
R-HSA-2173793	Transcriptional activity of SMAD2/SMAD3:SMAD4 heterotrimer	3	87	46	11092	8.31484	0.00554764	0.021097	MAPK3;MAPK1;MYC
R-HSA-69231	Cyclin D associated events in G1	3	87	47	11092	8.13793	0.00589269	0.0217832	CCND1;CDKN1A;CCNE1
R-HSA-69236	G1 Phase	3	87	47	11092	8.13793	0.00589269	0.0217832	CCND1;CDKN1A;CCNE1
R-HSA-9020591	Interleukin-12 signaling	3	87	47	11092	8.13793	0.00589269	0.0217832	IL10;JAK1;CDC42
R-HSA-9707616	Heme signaling	3	87	47	11092	8.13793	0.00589269	0.0217832	NCOA2;NFE2L2;PPARA
R-HSA-111447	Activation of BAD and translocation to mitochondria	2	87	15	11092	16.9992	0.00597592	0.0217832	AKT1;BCL2
R-HSA-1502540	Signaling by Activin	2	87	15	11092	16.9992	0.00597592	0.0217832	MAPK3;MAPK1
R-HSA-4419969	Depolymerisation of the Nuclear Lamina	2	87	15	11092	16.9992	0.00597592	0.0217832	PRKCB;CCNB1
R-HSA-8866910	TFAP2 (AP-2) family regulates transcription of growth factors and their receptors	2	87	15	11092	16.9992	0.00597592	0.0217832	VEGFA;TGFA
R-HSA-9648895	Response of EIF2AK1 (HRI) to heme deficiency	2	87	15	11092	16.9992	0.00597592	0.0217832	DDIT3;EIF2S1
R-HSA-5673001	RAF/MAP kinase cascade	7	87	280	11092	3.18736	0.0063416	0.0230101	BCL2L1;MAPK3;MAPK1;HGF;JAK1;IRS1;TGFA
R-HSA-9018519	Estrogen-dependent gene expression	5	87	150	11092	4.24981	0.00642753	0.0232154	NCOA2;CCND1;BCL2;MYC;TGFA
R-HSA-1295596	Spry regulation of FGF signaling	2	87	16	11092	15.9368	0.00679498	0.024211	MAPK3;MAPK1
R-HSA-193639	p75NTR signals via NF-kB	2	87	16	11092	15.9368	0.00679498	0.024211	RELA;NFKBIA
R-HSA-9703648	Signaling by FLT3 ITD and TKD mutants	2	87	16	11092	15.9368	0.00679498	0.024211	BCL2L1;CDKN1A
R-HSA-1640170	Cell Cycle	12	87	692	11092	2.21088	0.00753424	0.0265816	AKT1;CCND1;CDKN1A;MAPK3;MAPK1;MYC;BRCA1;PRKCB;BIRC5;CCNB1;CCNE1;BRCA2
R-HSA-1810476	RIP-mediated NFkB activation via ZBP1	2	87	17	11092	14.9993	0.00766195	0.0265816	RELA;NFKBIA
R-HSA-202131	Metabolism of nitric oxide: NOS3 activation and regulation	2	87	17	11092	14.9993	0.00766195	0.0265816	AKT1;NOS3
R-HSA-9018677	Biosynthesis of DHA-derived SPMs	2	87	17	11092	14.9993	0.00766195	0.0265816	PTGS2;CYP1A1
R-HSA-9034015	Signaling by NTRK3 (TRKC)	2	87	17	11092	14.9993	0.00766195	0.0265816	BAX;IRS1
R-HSA-9617828	FOXO-mediated transcription of cell cycle genes	2	87	17	11092	14.9993	0.00766195	0.0265816	CDKN1A;FOXO1
R-HSA-383280	Nuclear Receptor transcription pathway	3	87	52	11092	7.35544	0.0078091	0.0268565	PPARG;PPARA;NR1H3
R-HSA-75153	Apoptotic execution phase	3	87	52	11092	7.35544	0.0078091	0.0268565	CASP3;CTNNB1;PRKCD
R-HSA-168898	Toll-like Receptor Cascades	5	87	158	11092	4.03463	0.00796671	0.0272799	RELA;MAPK3;MAPK1;MAPK8;NFKBIA
R-HSA-5607764	CLEC7A (Dectin-1) signaling	4	87	101	11092	5.04928	0.00809389	0.027596	RELA;NFKBIA;IL1B;PRKCD
R-HSA-1839117	Signaling by cytosolic FGFR1 fusion mutants	2	87	18	11092	14.166	0.00857603	0.0288666	STAT3;STAT1
R-HSA-6804114	TP53 Regulates Transcription of Genes Involved in G2 Cell Cycle Arrest	2	87	18	11092	14.166	0.00857603	0.0288666	BAX;CCNB1
R-HSA-881907	Gastrin-CREB signalling pathway via PKC and MAPK	2	87	18	11092	14.166	0.00857603	0.0288666	MAPK3;MAPK1
R-HSA-9020702	Interleukin-1 signaling	4	87	103	11092	4.95123	0.00866197	0.0289261	RELA;NFKBIA;IL1B;IL1A
R-HSA-74751	Insulin receptor signalling cascade	3	87	54	11092	7.08301	0.00866685	0.0289261	MAPK3;MAPK1;IRS1
R-HSA-69242	S Phase	5	87	163	11092	3.91087	0.00904946	0.0300762	AKT1;CCND1;CDKN1A;MYC;CCNE1
R-HSA-1655829	Regulation of cholesterol biosynthesis by SREBP (SREBF)	3	87	55	11092	6.95423	0.00911564	0.0301693	NCOA2;PPARA;SREBF1
R-HSA-1474244	Extracellular matrix organization	7	87	301	11092	2.96498	0.0092749	0.0305685	MMP2;MMP9;CASP3;VCAM1;PECAM1;BSG;SPARC
R-HSA-9018678	Biosynthesis of specialized proresolving mediators (SPMs)	2	87	19	11092	13.4204	0.00953646	0.0313002	PTGS2;CYP1A1
R-HSA-8978934	Metabolism of cofactors	2	87	20	11092	12.7494	0.0105425	0.0338994	AKT1;NOS3
R-HSA-9669938	Signaling by KIT in disease	2	87	20	11092	12.7494	0.0105425	0.0338994	STAT3;STAT1
R-HSA-9670439	Signaling by phosphorylated juxtamembrane, extracellular and kinase domain KIT mutants	2	87	20	11092	12.7494	0.0105425	0.0338994	STAT3;STAT1
R-HSA-9671555	Signaling by PDGFR in disease	2	87	20	11092	12.7494	0.0105425	0.0338994	STAT3;STAT1
R-HSA-186797	Signaling by PDGF	3	87	58	11092	6.59453	0.0105427	0.0338994	STAT3;STAT1;PLAT
R-HSA-9664407	Parasite infection	3	87	59	11092	6.48276	0.0110455	0.0350883	MAPK3;MAPK1;CDC42
R-HSA-9664417	Leishmania phagocytosis	3	87	59	11092	6.48276	0.0110455	0.0350883	MAPK3;MAPK1;CDC42
R-HSA-9664422	FCGR3A-mediated phagocytosis	3	87	59	11092	6.48276	0.0110455	0.0350883	MAPK3;MAPK1;CDC42
R-HSA-187577	SCF(Skp2)-mediated degradation of p27/p21	3	87	60	11092	6.37471	0.011562	0.0359619	CCND1;CDKN1A;CCNE1
R-HSA-1606322	ZBP1(DAI) mediated induction of type I IFNs	2	87	21	11092	12.1423	0.0115933	0.0359619	RELA;NFKBIA
R-HSA-210745	Regulation of gene expression in beta cells	2	87	21	11092	12.1423	0.0115933	0.0359619	AKT1;FOXO1
R-HSA-389513	CTLA4 inhibitory signaling	2	87	21	11092	12.1423	0.0115933	0.0359619	AKT1;CD80
R-HSA-445144	Signal transduction by L1	2	87	21	11092	12.1423	0.0115933	0.0359619	MAPK3;MAPK1
R-HSA-6807004	Negative regulation of MET activity	2	87	21	11092	12.1423	0.0115933	0.0359619	PTPN1;HGF
R-HSA-2029482	Regulation of actin dynamics for phagocytic cup formation	3	87	61	11092	6.27021	0.0120922	0.037363	MAPK3;MAPK1;CDC42
R-HSA-69278	Cell Cycle, Mitotic	10	87	561	11092	2.27262	0.0121684	0.037452	AKT1;CCND1;CDKN1A;MAPK3;MAPK1;MYC;PRKCB;BIRC5;CCNB1;CCNE1
R-HSA-1181150	Signaling by NODAL	2	87	22	11092	11.5904	0.0126882	0.0387503	MAPK3;MAPK1
R-HSA-198753	ERK/MAPK targets	2	87	22	11092	11.5904	0.0126882	0.0387503	MAPK3;MAPK1
R-HSA-450294	MAP kinase activation	3	87	64	11092	5.97629	0.0137659	0.0418801	MAPK3;MAPK1;MAPK8
R-HSA-449836	Other interleukin signaling	2	87	24	11092	10.6245	0.0150072	0.0444595	CASP3;JAK1
R-HSA-8940973	RUNX2 regulates osteoblast differentiation	2	87	24	11092	10.6245	0.0150072	0.0444595	MAPK3;MAPK1
R-HSA-9675136	Diseases of DNA Double-Strand Break Repair	2	87	24	11092	10.6245	0.0150072	0.0444595	BRCA1;BRCA2
R-HSA-9701192	Defective HDR through Homologous Recombination (HRR) due to BRCA1 loss-of-function	2	87	24	11092	10.6245	0.0150072	0.0444595	BRCA1;BRCA2
R-HSA-9701193	Defective HDR through Homologous Recombination (HRR) due to PALB2 loss of function	2	87	24	11092	10.6245	0.0150072	0.0444595	BRCA1;BRCA2
R-HSA-9704331	Defective HDR through Homologous Recombination Repair (HRR) due to PALB2 loss of BRCA1 binding function	2	87	24	11092	10.6245	0.0150072	0.0444595	BRCA1;BRCA2
R-HSA-9704646	Defective HDR through Homologous Recombination Repair (HRR) due to PALB2 loss of BRCA2/RAD51/RAD51C binding function	2	87	24	11092	10.6245	0.0150072	0.0444595	BRCA1;BRCA2
R-HSA-1169091	Activation of NF-kappaB in B cells	3	87	67	11092	5.7087	0.0155651	0.0457696	RELA;NFKBIA;PRKCB
R-HSA-6802952	Signaling by BRAF and RAF1 fusions	3	87	67	11092	5.7087	0.0155651	0.0457696	MAPK3;MAPK1;BCL2L11
R-HSA-211981	Xenobiotics	2	87	25	11092	10.1995	0.0162299	0.0475475	CYP1A1;AHR
R-HSA-400253	Circadian Clock	3	87	70	11092	5.46404	0.0174909	0.050687	NCOA2;PPARA;SREBF1
R-HSA-5693554	Resolution of D-loop Structures through Synthesis-Dependent Strand Annealing (SDSA)	2	87	26	11092	9.80725	0.0174937	0.050687	BRCA1;BRCA2
R-HSA-9637690	Response of Mtb to phagocytosis	2	87	26	11092	9.80725	0.0174937	0.050687	MAPK3;MAPK1
R-HSA-114608	Platelet degranulation	4	87	129	11092	3.95331	0.018515	0.0528609	VEGFA;PECAM1;HGF;SPARC
R-HSA-1368108	BMAL1:CLOCK,NPAS2 activates circadian gene expression	2	87	27	11092	9.44402	0.0187981	0.0528609	NCOA2;PPARA
R-HSA-1538133	G0 and Early G1	2	87	27	11092	9.44402	0.0187981	0.0528609	MYC;CCNE1
R-HSA-354192	Integrin signaling	2	87	27	11092	9.44402	0.0187981	0.0528609	AKT1;PTPN1
R-HSA-380994	ATF4 activates genes in response to endoplasmic reticulum stress	2	87	27	11092	9.44402	0.0187981	0.0528609	CXCL8;DDIT3
R-HSA-1169408	ISG15 antiviral mechanism	3	87	72	11092	5.31226	0.0188455	0.0528609	MAPK3;STAT1;JAK1
R-HSA-1445148	Translocation of SLC2A4 (GLUT4) to the plasma membrane	3	87	72	11092	5.31226	0.0188455	0.0528609	AKT1;PRKAG2;SLC2A4
R-HSA-448424	Interleukin-17 signaling	3	87	72	11092	5.31226	0.0188455	0.0528609	MAPK3;MAPK1;MAPK8
R-HSA-909733	Interferon alpha/beta signaling	3	87	72	11092	5.31226	0.0188455	0.0528609	STAT1;PTPN1;JAK1
R-HSA-9682385	FLT3 signaling in disease	2	87	28	11092	9.10673	0.0201421	0.0562983	BCL2L1;CDKN1A
R-HSA-5663205	Infectious disease	15	87	1088	11092	1.75773	0.0212683	0.0591198	RELA;VEGFA;MAPK3;MAPK1;IL10;IL6;MAPK8;CTNNB1;IL1B;XRCC6;IL1A;NFE2L2;JAK1;CDC42;CD28
R-HSA-186763	Downstream signal transduction	2	87	29	11092	8.79271	0.0215253	0.0591198	STAT3;STAT1
R-HSA-380972	Energy dependent regulation of mTOR by LKB1-AMPK	2	87	29	11092	8.79271	0.0215253	0.0591198	PRKAG2;MTOR
R-HSA-442742	CREB1 phosphorylation through NMDA receptor-mediated activation of RAS signaling	2	87	29	11092	8.79271	0.0215253	0.0591198	MAPK3;MAPK1
R-HSA-5654732	Negative regulation of FGFR3 signaling	2	87	29	11092	8.79271	0.0215253	0.0591198	MAPK3;MAPK1
R-HSA-204998	Cell death signalling via NRAGE, NRIF and NADE	3	87	76	11092	5.03267	0.0217249	0.0594616	CASP3;MAPK8;BCL2L11
R-HSA-525793	Myogenesis	2	87	30	11092	8.49962	0.0229468	0.0625894	CTNNB1;CDC42
R-HSA-202733	Cell surface interactions at the vascular wall	4	87	138	11092	3.69549	0.0230761	0.0627257	SELE;PECAM1;TNFRSF10A;BSG
R-HSA-74752	Signaling by Insulin receptor	3	87	78	11092	4.90363	0.02325	0.062982	MAPK3;MAPK1;IRS1
R-HSA-6806834	Signaling by MET	3	87	79	11092	4.84155	0.0240339	0.0648832	STAT3;PTPN1;HGF
R-HSA-1474228	Degradation of the extracellular matrix	4	87	140	11092	3.64269	0.0241746	0.0650007	MMP2;MMP9;CASP3;BSG
R-HSA-182971	EGFR downregulation	2	87	31	11092	8.22544	0.0244061	0.0650007	CDC42;TGFA
R-HSA-1839124	FGFR1 mutant receptor activation	2	87	31	11092	8.22544	0.0244061	0.0650007	STAT3;STAT1
R-HSA-5654733	Negative regulation of FGFR4 signaling	2	87	31	11092	8.22544	0.0244061	0.0650007	MAPK3;MAPK1
R-HSA-1169410	Antiviral mechanism by IFN-stimulated genes	3	87	80	11092	4.78103	0.024832	0.0656926	MAPK3;STAT1;JAK1
R-HSA-438064	Post NMDA receptor activation events	3	87	80	11092	4.78103	0.024832	0.0656926	MAPK3;MAPK1;PRKAG2
R-HSA-68875	Mitotic Prophase	4	87	142	11092	3.59139	0.0253044	0.0667194	MAPK3;MAPK1;PRKCB;CCNB1
R-HSA-5621481	C-type lectin receptors (CLRs)	4	87	143	11092	3.56627	0.0258811	0.0667387	RELA;NFKBIA;IL1B;PRKCD
R-HSA-397795	G-protein beta:gamma signalling	2	87	32	11092	7.96839	0.0259024	0.0667387	AKT1;CDC42
R-HSA-456926	Thrombin signalling through proteinase activated receptors (PARs)	2	87	32	11092	7.96839	0.0259024	0.0667387	MAPK3;MAPK1
R-HSA-5260271	Diseases of Immune System	2	87	32	11092	7.96839	0.0259024	0.0667387	RELA;NFKBIA
R-HSA-5602358	Diseases associated with the TLR signaling cascade	2	87	32	11092	7.96839	0.0259024	0.0667387	RELA;NFKBIA
R-HSA-5626467	RHO GTPases activate IQGAPs	2	87	32	11092	7.96839	0.0259024	0.0667387	CTNNB1;CDC42
R-HSA-8941326	RUNX2 regulates bone development	2	87	32	11092	7.96839	0.0259024	0.0667387	MAPK3;MAPK1
R-HSA-388396	GPCR downstream signalling	10	87	633	11092	2.01413	0.0259899	0.0667468	AKT1;MAPK3;MAPK1;EDN1;PRKCD;CXCL8;PRKCB;AGTR1;CCR2;CDC42
R-HSA-168928	DDX58/IFIH1-mediated induction of interferon-alpha/beta	3	87	82	11092	4.66442	0.0264708	0.0677618	RELA;NFKBIA;TRAF2
R-HSA-416476	G alpha (q) signalling events	5	87	216	11092	2.95126	0.0272682	0.0688926	MAPK3;MAPK1;EDN1;PRKCD;AGTR1
R-HSA-1168372	Downstream signaling events of B Cell Receptor (BCR)	3	87	83	11092	4.60823	0.0273115	0.0688926	RELA;NFKBIA;PRKCB
R-HSA-1592389	Activation of Matrix Metalloproteinases	2	87	33	11092	7.72692	0.0274351	0.0688926	MMP2;MMP9
R-HSA-445989	TAK1-dependent IKK and NF-kB activation	2	87	33	11092	7.72692	0.0274351	0.0688926	RELA;NFKBIA
R-HSA-5654726	Negative regulation of FGFR1 signaling	2	87	33	11092	7.72692	0.0274351	0.0688926	MAPK3;MAPK1
R-HSA-5693568	Resolution of D-loop Structures through Holliday Junction Intermediates	2	87	33	11092	7.72692	0.0274351	0.0688926	BRCA1;BRCA2
R-HSA-6802957	Oncogenic MAPK signaling	3	87	84	11092	4.55337	0.0281665	0.0705053	MAPK3;MAPK1;BCL2L11
R-HSA-5654727	Negative regulation of FGFR2 signaling	2	87	34	11092	7.49966	0.0290035	0.0717722	MAPK3;MAPK1
R-HSA-5693537	Resolution of D-Loop Structures	2	87	34	11092	7.49966	0.0290035	0.0717722	BRCA1;BRCA2
R-HSA-9675135	Diseases of DNA repair	2	87	34	11092	7.49966	0.0290035	0.0717722	BRCA1;BRCA2
R-HSA-216083	Integrin cell surface interactions	3	87	85	11092	4.4998	0.0290355	0.0717722	VCAM1;PECAM1;BSG
R-HSA-211859	Biological oxidations	5	87	222	11092	2.87149	0.0302031	0.0744258	PTGS1;NCOA2;CYP1A1;CYP1B1;AHR
R-HSA-2559585	Oncogene Induced Senescence	2	87	35	11092	7.28539	0.0306071	0.075187	MAPK3;MAPK1
R-HSA-5628897	TP53 Regulates Metabolic Genes	3	87	87	11092	4.39635	0.0308161	0.0754662	AKT1;PRKAG2;MTOR
R-HSA-9679191	Potential therapeutics for SARS	3	87	88	11092	4.34639	0.0317276	0.0774585	VEGFA;NFE2L2;JAK1
R-HSA-1222556	ROS and RNS production in phagocytes	2	87	36	11092	7.08301	0.0322452	0.0779997	NOS3;MPO
R-HSA-6802948	Signaling by high-kinase activity BRAF mutants	2	87	36	11092	7.08301	0.0322452	0.0779997	MAPK3;MAPK1
R-HSA-6804757	Regulation of TP53 Degradation	2	87	36	11092	7.08301	0.0322452	0.0779997	AKT1;MTOR
R-HSA-170834	Signaling by TGF-beta Receptor Complex	3	87	89	11092	4.29756	0.0326532	0.0782686	MAPK3;MAPK1;MYC
R-HSA-3371556	Cellular response to heat stress	3	87	89	11092	4.29756	0.0326532	0.0782686	MAPK3;MAPK1;MTOR
R-HSA-5687128	MAPK6/MAPK4 signaling	3	87	89	11092	4.29756	0.0326532	0.0782686	FOXO1;MYC;CDC42
R-HSA-9616222	Transcriptional regulation of granulopoiesis	3	87	90	11092	4.24981	0.0335927	0.0802775	STAT3;CDKN1A;MYC
R-HSA-5357905	Regulation of TNFR1 signaling	2	87	37	11092	6.89158	0.033917	0.0805657	CFLAR;TRAF2
R-HSA-6806003	Regulation of TP53 Expression and Degradation	2	87	37	11092	6.89158	0.033917	0.0805657	AKT1;MTOR
R-HSA-6798695	Neutrophil degranulation	8	87	481	11092	2.12049	0.0346334	0.082021	PLAU;MMP9;MAPK1;CAT;PRKCD;XRCC6;PECAM1;MPO
R-HSA-2682334	EPH-Ephrin signaling	3	87	92	11092	4.15742	0.035514	0.0833643	MMP2;MMP9;CDC42
R-HSA-5655302	Signaling by FGFR1 in disease	2	87	38	11092	6.71022	0.0356222	0.0833643	STAT3;STAT1
R-HSA-8950505	Gene and protein expression by JAK-STAT signaling after Interleukin-12 stimulation	2	87	38	11092	6.71022	0.0356222	0.0833643	IL10;CDC42
R-HSA-9607240	FLT3 Signaling	2	87	38	11092	6.71022	0.0356222	0.0833643	AKT1;BCL2L11
R-HSA-442755	Activation of NMDA receptors and postsynaptic events	3	87	93	11092	4.11272	0.0364955	0.0843746	MAPK3;MAPK1;PRKAG2
R-HSA-5633007	Regulation of TP53 Activity	4	87	160	11092	3.18736	0.036906	0.0843746	AKT1;BRCA1;PRKAG2;MTOR
R-HSA-111996	Ca-dependent events	2	87	39	11092	6.53817	0.0373599	0.0843746	MAPK1;PRKCD
R-HSA-390471	Association of TriC/CCT with target proteins during biosynthesis	2	87	39	11092	6.53817	0.0373599	0.0843746	STAT3;CCNE1
R-HSA-5693616	Presynaptic phase of homologous DNA pairing and strand exchange	2	87	39	11092	6.53817	0.0373599	0.0843746	BRCA1;BRCA2
R-HSA-76009	Platelet Aggregation (Plug Formation)	2	87	39	11092	6.53817	0.0373599	0.0843746	AKT1;PTPN1
R-HSA-381119	Unfolded Protein Response (UPR)	3	87	94	11092	4.06897	0.037491	0.0843746	CXCL8;DDIT3;EIF2S1
R-HSA-1592230	Mitochondrial biogenesis	3	87	95	11092	4.02613	0.0385003	0.0843746	NCOA2;PRKAG2;PPARA
R-HSA-114516	Disinhibition of SNARE formation	1	87	5	11092	25.4989	0.0386139	0.0843746	PRKCB
R-HSA-187024	NGF-independant TRKA activation	1	87	5	11092	25.4989	0.0386139	0.0843746	NTRK1
R-HSA-187706	Signalling to p38 via RIT and RIN	1	87	5	11092	25.4989	0.0386139	0.0843746	NTRK1
R-HSA-203641	NOSTRIN mediated eNOS trafficking	1	87	5	11092	25.4989	0.0386139	0.0843746	NOS3
R-HSA-3134973	LRR FLII-interacting protein 1 (LRRFIP1) activates type I IFN production	1	87	5	11092	25.4989	0.0386139	0.0843746	CTNNB1
R-HSA-69478	G2/M DNA replication checkpoint	1	87	5	11092	25.4989	0.0386139	0.0843746	CCNB1
R-HSA-74713	IRS activation	1	87	5	11092	25.4989	0.0386139	0.0843746	IRS1
R-HSA-8865999	MET activates PTPN11	1	87	5	11092	25.4989	0.0386139	0.0843746	HGF
R-HSA-8875513	MET interacts with TNS proteins	1	87	5	11092	25.4989	0.0386139	0.0843746	HGF
R-HSA-8952158	RUNX3 regulates BCL2L11 (BIM) transcription	1	87	5	11092	25.4989	0.0386139	0.0843746	BCL2L11
R-HSA-9022707	MECP2 regulates transcription factors	1	87	5	11092	25.4989	0.0386139	0.0843746	PPARG
R-HSA-9031525	NR1H2 & NR1H3 regulate gene expression to limit cholesterol uptake	1	87	5	11092	25.4989	0.0386139	0.0843746	NR1H3
R-HSA-9031528	NR1H2 & NR1H3 regulate gene expression linked to triglyceride lipolysis in adipose	1	87	5	11092	25.4989	0.0386139	0.0843746	NR1H3
R-HSA-9632974	NR1H2 & NR1H3 regulate gene expression linked to gluconeogenesis	1	87	5	11092	25.4989	0.0386139	0.0843746	NR1H3
R-HSA-9693928	Defective RIPK1-mediated regulated necrosis	1	87	5	11092	25.4989	0.0386139	0.0843746	TRAF2
R-HSA-9754119	Drug-mediated inhibition of CDK4/CDK6 activity	1	87	5	11092	25.4989	0.0386139	0.0843746	CCND1
R-HSA-5654741	Signaling by FGFR3	2	87	40	11092	6.37471	0.0391296	0.0850317	MAPK3;MAPK1
R-HSA-5674135	MAP2K and MAPK activation	2	87	40	11092	6.37471	0.0391296	0.0850317	MAPK3;MAPK1
R-HSA-186712	Regulation of beta-cell development	2	87	41	11092	6.21923	0.0409308	0.0884597	AKT1;FOXO1
R-HSA-5654743	Signaling by FGFR4	2	87	41	11092	6.21923	0.0409308	0.0884597	MAPK3;MAPK1
R-HSA-5693532	DNA Double-Strand Break Repair	4	87	167	11092	3.05375	0.0421238	0.09079	MAPK8;BRCA1;XRCC6;BRCA2
R-HSA-3769402	Deactivation of the beta-catenin transactivating complex	2	87	42	11092	6.07115	0.0427628	0.0916677	AKT1;CTNNB1
R-HSA-5693579	Homologous DNA Pairing and Strand Exchange	2	87	42	11092	6.07115	0.0427628	0.0916677	BRCA1;BRCA2
R-HSA-5675221	Negative regulation of MAPK pathway	2	87	43	11092	5.92997	0.044625	0.095144	MAPK3;MAPK1
R-HSA-9656223	Signaling by RAF1 mutants	2	87	43	11092	5.92997	0.044625	0.095144	MAPK3;MAPK1
R-HSA-173623	Classical antibody-mediated complement activation	1	87	6	11092	21.249	0.0461579	0.0955783	CRP
R-HSA-176417	Phosphorylation of Emi1	1	87	6	11092	21.249	0.0461579	0.0955783	CCNB1
R-HSA-187015	Activation of TRKA receptors	1	87	6	11092	21.249	0.0461579	0.0955783	NTRK1
R-HSA-205025	NADE modulates death signalling	1	87	6	11092	21.249	0.0461579	0.0955783	CASP3
R-HSA-2142770	Synthesis of 15-eicosatetraenoic acid derivatives	1	87	6	11092	21.249	0.0461579	0.0955783	PTGS2
R-HSA-433692	Proton-coupled monocarboxylate transport	1	87	6	11092	21.249	0.0461579	0.0955783	BSG
R-HSA-6806942	MET Receptor Activation	1	87	6	11092	21.249	0.0461579	0.0955783	HGF
R-HSA-8851907	MET activates PI3K/AKT signaling	1	87	6	11092	21.249	0.0461579	0.0955783	HGF
R-HSA-9018679	Biosynthesis of EPA-derived SPMs	1	87	6	11092	21.249	0.0461579	0.0955783	PTGS2
R-HSA-9603381	Activated NTRK3 signals through PI3K	1	87	6	11092	21.249	0.0461579	0.0955783	IRS1
R-HSA-9634635	Estrogen-stimulated signaling through PRKCZ	1	87	6	11092	21.249	0.0461579	0.0955783	MAPK1
R-HSA-372790	Signaling by GPCR	10	87	708	11092	1.80077	0.0498604	0.102975	AKT1;MAPK3;MAPK1;EDN1;PRKCD;CXCL8;PRKCB;AGTR1;CCR2;CDC42
R-HSA-75893	TNF signaling	2	87	46	11092	5.54323	0.0503875	0.103793	CFLAR;TRAF2
R-HSA-6802946	Signaling by moderate kinase activity BRAF mutants	2	87	47	11092	5.42529	0.0523651	0.106346	MAPK3;MAPK1
R-HSA-6802949	Signaling by RAS mutants	2	87	47	11092	5.42529	0.0523651	0.106346	MAPK3;MAPK1
R-HSA-6802955	Paradoxical activation of RAF signaling by kinase inactive BRAF	2	87	47	11092	5.42529	0.0523651	0.106346	MAPK3;MAPK1
R-HSA-9024446	NR1H2 and NR1H3-mediated signaling	2	87	47	11092	5.42529	0.0523651	0.106346	SREBF1;NR1H3
R-HSA-9649948	Signaling downstream of RAS mutants	2	87	47	11092	5.42529	0.0523651	0.106346	MAPK3;MAPK1
R-HSA-163685	Integration of energy metabolism	3	87	108	11092	3.54151	0.0528624	0.106346	PRKAG2;ADIPOR1;ADIPOR2
R-HSA-111457	Release of apoptotic factors from the mitochondria	1	87	7	11092	18.2135	0.0536434	0.106346	BAX
R-HSA-112412	SOS-mediated signalling	1	87	7	11092	18.2135	0.0536434	0.106346	IRS1
R-HSA-170984	ARMS-mediated activation	1	87	7	11092	18.2135	0.0536434	0.106346	NTRK1
R-HSA-2980767	Activation of NIMA Kinases NEK9, NEK6, NEK7	1	87	7	11092	18.2135	0.0536434	0.106346	CCNB1
R-HSA-3134963	DEx/H-box helicases activate type I IFN and inflammatory cytokines production	1	87	7	11092	18.2135	0.0536434	0.106346	RELA
R-HSA-8937144	Aryl hydrocarbon receptor signalling	1	87	7	11092	18.2135	0.0536434	0.106346	AHR
R-HSA-8939246	RUNX1 regulates transcription of genes involved in differentiation of myeloid cells	1	87	7	11092	18.2135	0.0536434	0.106346	PRKCB
R-HSA-8941855	RUNX3 regulates CDKN1A transcription	1	87	7	11092	18.2135	0.0536434	0.106346	CDKN1A
R-HSA-9652817	Signaling by MAPK mutants	1	87	7	11092	18.2135	0.0536434	0.106346	MAPK1
R-HSA-418597	G alpha (z) signalling events	2	87	48	11092	5.31226	0.0543701	0.107517	PRKCD;PRKCB
R-HSA-983705	Signaling by the B Cell Receptor (BCR)	3	87	112	11092	3.41502	0.0577339	0.113884	RELA;NFKBIA;PRKCB
R-HSA-1227986	Signaling by ERBB2	2	87	50	11092	5.09977	0.0584602	0.114178	AKT1;PRKCD
R-HSA-177929	Signaling by EGFR	2	87	50	11092	5.09977	0.0584602	0.114178	CDC42;TGFA
R-HSA-373752	Netrin-1 signaling	2	87	50	11092	5.09977	0.0584602	0.114178	MAPK8;CDC42
R-HSA-5654736	Signaling by FGFR1	2	87	50	11092	5.09977	0.0584602	0.114178	MAPK3;MAPK1
R-HSA-112043	PLC beta mediated events	2	87	51	11092	4.99977	0.0605443	0.116403	MAPK1;PRKCD
R-HSA-3928665	EPH-ephrin mediated repulsion of cells	2	87	51	11092	4.99977	0.0605443	0.116403	MMP2;MMP9
R-HSA-194313	VEGF ligand-receptor interactions	1	87	8	11092	15.9368	0.0610709	0.116403	VEGFA
R-HSA-195399	VEGF binds to VEGFR leading to receptor dimerization	1	87	8	11092	15.9368	0.0610709	0.116403	VEGFA
R-HSA-428543	Inactivation of CDC42 and RAC1	1	87	8	11092	15.9368	0.0610709	0.116403	CDC42
R-HSA-450520	HuR (ELAVL1) binds and stabilizes mRNA	1	87	8	11092	15.9368	0.0610709	0.116403	PRKCD
R-HSA-5638302	Signaling by Overexpressed Wild-Type EGFR in Cancer	1	87	8	11092	15.9368	0.0610709	0.116403	TGFA
R-HSA-5638303	Inhibition of Signaling by Overexpressed EGFR	1	87	8	11092	15.9368	0.0610709	0.116403	TGFA
R-HSA-72731	Recycling of eIF2:GDP	1	87	8	11092	15.9368	0.0610709	0.116403	EIF2S1
R-HSA-8941332	RUNX2 regulates genes involved in cell migration	1	87	8	11092	15.9368	0.0610709	0.116403	AKT1
R-HSA-196854	Metabolism of vitamins and cofactors	4	87	190	11092	2.68409	0.0620627	0.118009	PTGS2;AKT1;NOS3;CD320
R-HSA-2980766	Nuclear Envelope Breakdown	2	87	52	11092	4.90363	0.0626537	0.118847	PRKCB;CCNB1
R-HSA-9006936	Signaling by TGFB family members	3	87	118	11092	3.24138	0.0654254	0.123807	MAPK3;MAPK1;MYC
R-HSA-113507	E2F-enabled inhibition of pre-replication complex formation	1	87	9	11092	14.166	0.0684407	0.12738	CCNB1
R-HSA-212718	EGFR interacts with phospholipase C-gamma	1	87	9	11092	14.166	0.0684407	0.12738	TGFA
R-HSA-2142688	Synthesis of 5-eicosatetraenoic acids	1	87	9	11092	14.166	0.0684407	0.12738	PON1
R-HSA-8849469	PTK6 Regulates RTKs and Their Effectors AKT1 and DOK1	1	87	9	11092	14.166	0.0684407	0.12738	AKT1
R-HSA-9020933	Interleukin-23 signaling	1	87	9	11092	14.166	0.0684407	0.12738	STAT3
R-HSA-9613354	Lipophagy	1	87	9	11092	14.166	0.0684407	0.12738	PRKAG2
R-HSA-9623433	NR1H2 & NR1H3 regulate gene expression to control bile acid homeostasis	1	87	9	11092	14.166	0.0684407	0.12738	NR1H3
R-HSA-112040	G-protein mediated events	2	87	56	11092	4.55337	0.0713343	0.132144	MAPK1;PRKCD
R-HSA-2151201	Transcriptional activation of mitochondrial biogenesis	2	87	56	11092	4.55337	0.0713343	0.132144	NCOA2;PPARA
R-HSA-375276	Peptide ligand-binding receptors	4	87	201	11092	2.5372	0.0730907	0.135081	EDN1;CXCL8;AGTR1;CCR2
R-HSA-8932339	ROS sensing by NFE2L2	2	87	57	11092	4.47348	0.0735627	0.135637	PRKCD;NFE2L2
R-HSA-381426	Regulation of Insulin-like Growth Factor (IGF) transport and uptake by Insulin-like Growth Factor Binding Proteins (IGFBPs)	3	87	125	11092	3.05986	0.0749625	0.136215	MMP2;IL6;PAPPA
R-HSA-2151209	Activation of PPARGC1A (PGC-1alpha) by phosphorylation	1	87	10	11092	12.7494	0.0757533	0.136215	PRKAG2
R-HSA-2465910	MASTL Facilitates Mitotic Progression	1	87	10	11092	12.7494	0.0757533	0.136215	CCNB1
R-HSA-381183	ATF6 (ATF6-alpha) activates chaperone genes	1	87	10	11092	12.7494	0.0757533	0.136215	DDIT3
R-HSA-8875656	MET receptor recycling	1	87	10	11092	12.7494	0.0757533	0.136215	HGF
R-HSA-8876493	InlA-mediated entry of Listeria monocytogenes into host cells	1	87	10	11092	12.7494	0.0757533	0.136215	CTNNB1
R-HSA-8951936	RUNX3 regulates p14-ARF	1	87	10	11092	12.7494	0.0757533	0.136215	CCND1
R-HSA-9617629	Regulation of FOXO transcriptional activity by acetylation	1	87	10	11092	12.7494	0.0757533	0.136215	FOXO1
R-HSA-9701898	STAT3 nuclear events downstream of ALK signaling	1	87	10	11092	12.7494	0.0757533	0.136215	STAT3
R-HSA-9706019	RHOBTB3 ATPase cycle	1	87	10	11092	12.7494	0.0757533	0.136215	CCNE1
R-HSA-1280218	Adaptive Immune System	10	87	765	11092	1.66659	0.0757705	0.136215	RELA;AKT1;NFKBIA;XDH;VCAM1;PRKCB;CD80;MTOR;CDC42;CD28
R-HSA-112314	Neurotransmitter receptors and postsynaptic signal transmission	4	87	205	11092	2.48769	0.077334	0.13871	MAPK3;MAPK1;PRKCB;PRKAG2
R-HSA-2559580	Oxidative Stress Induced Senescence	3	87	127	11092	3.01168	0.0777953	0.139113	MAPK3;MAPK1;MAPK8
R-HSA-193648	NRAGE signals death through JNK	2	87	59	11092	4.32184	0.078086	0.139113	MAPK8;BCL2L11
R-HSA-380108	Chemokine receptors bind chemokines	2	87	59	11092	4.32184	0.078086	0.139113	CXCL8;CCR2
R-HSA-69620	Cell Cycle Checkpoints	5	87	294	11092	2.16827	0.0809831	0.14395	CDKN1A;BRCA1;BIRC5;CCNB1;CCNE1
R-HSA-198725	Nuclear Events (kinase and transcription factor activation)	2	87	61	11092	4.18014	0.0826948	0.144626	MAPK3;MAPK1
R-HSA-1234158	Regulation of gene expression by Hypoxia-inducible Factor	1	87	11	11092	11.5904	0.0830091	0.144626	VEGFA
R-HSA-164843	2-LTR circle formation	1	87	11	11092	11.5904	0.0830091	0.144626	XRCC6
R-HSA-193692	Regulated proteolysis of p75NTR	1	87	11	11092	11.5904	0.0830091	0.144626	RELA
R-HSA-2514853	Condensation of Prometaphase Chromosomes	1	87	11	11092	11.5904	0.0830091	0.144626	CCNB1
R-HSA-376172	DSCAM interactions	1	87	11	11092	11.5904	0.0830091	0.144626	MAPK8
R-HSA-5625970	RHO GTPases activate KTN1	1	87	11	11092	11.5904	0.0830091	0.144626	CDC42
R-HSA-8851805	MET activates RAS signaling	1	87	11	11092	11.5904	0.0830091	0.144626	HGF
R-HSA-8875555	MET activates RAP1 and RAC1	1	87	11	11092	11.5904	0.0830091	0.144626	HGF
R-HSA-8986944	Transcriptional Regulation by MECP2	2	87	62	11092	4.11272	0.08503	0.147821	PPARG;PTPN1
R-HSA-1226099	Signaling by FGFR in disease	2	87	63	11092	4.04744	0.0873853	0.151251	STAT3;STAT1
R-HSA-375165	NCAM signaling for neurite out-growth	2	87	63	11092	4.04744	0.0873853	0.151251	MAPK3;MAPK1
R-HSA-1442490	Collagen degradation	2	87	64	11092	3.9842	0.0897601	0.152795	MMP2;MMP9
R-HSA-210990	PECAM1 interactions	1	87	12	11092	10.6245	0.0902087	0.152795	PECAM1
R-HSA-264870	Caspase-mediated cleavage of cytoskeletal proteins	1	87	12	11092	10.6245	0.0902087	0.152795	CASP3
R-HSA-381033	ATF6 (ATF6-alpha) activates chaperones	1	87	12	11092	10.6245	0.0902087	0.152795	DDIT3
R-HSA-6803211	TP53 Regulates Transcription of Death Receptors and Ligands	1	87	12	11092	10.6245	0.0902087	0.152795	TNFRSF10A
R-HSA-8851680	Butyrophilin (BTN) family interactions	1	87	12	11092	10.6245	0.0902087	0.152795	XDH
R-HSA-8866427	VLDLR internalisation and degradation	1	87	12	11092	10.6245	0.0902087	0.152795	NR1H3
R-HSA-9020558	Interleukin-2 signaling	1	87	12	11092	10.6245	0.0902087	0.152795	JAK1
R-HSA-9664420	Killing mechanisms	1	87	12	11092	10.6245	0.0902087	0.152795	MAPK8
R-HSA-9673324	WNT5:FZD7-mediated leishmania damping	1	87	12	11092	10.6245	0.0902087	0.152795	MAPK8
R-HSA-9707587	Regulation of HMOX1 expression and activity	2	87	65	11092	3.9229	0.0921541	0.155756	PRKCD;NFE2L2
R-HSA-69563	p53-Dependent G1 DNA Damage Response	2	87	66	11092	3.86346	0.0945666	0.159154	CDKN1A;CCNE1
R-HSA-69580	p53-Dependent G1/S DNA damage checkpoint	2	87	66	11092	3.86346	0.0945666	0.159154	CDKN1A;CCNE1
R-HSA-5685942	HDR through Homologous Recombination (HRR)	2	87	67	11092	3.8058	0.0969975	0.160763	BRCA1;BRCA2
R-HSA-1358803	Downregulation of ERBB2:ERBB3 signaling	1	87	13	11092	9.80725	0.0973523	0.160763	AKT1
R-HSA-140342	Apoptosis induced DNA fragmentation	1	87	13	11092	9.80725	0.0973523	0.160763	CASP3
R-HSA-162592	Integration of provirus	1	87	13	11092	9.80725	0.0973523	0.160763	XRCC6
R-HSA-179812	GRB2 events in EGFR signaling	1	87	13	11092	9.80725	0.0973523	0.160763	TGFA
R-HSA-2892247	POU5F1 (OCT4), SOX2, NANOG activate genes related to proliferation	1	87	13	11092	9.80725	0.0973523	0.160763	STAT3
R-HSA-3270619	IRF3-mediated induction of type I IFN	1	87	13	11092	9.80725	0.0973523	0.160763	XRCC6
R-HSA-5357786	TNFR1-induced proapoptotic signaling	1	87	13	11092	9.80725	0.0973523	0.160763	TRAF2
R-HSA-75035	Chk1/Chk2(Cds1) mediated inactivation of Cyclin B:Cdk1 complex	1	87	13	11092	9.80725	0.0973523	0.160763	CCNB1
R-HSA-69615	G1/S DNA Damage Checkpoints	2	87	68	11092	3.74983	0.0994461	0.163879	CDKN1A;CCNE1
R-HSA-3371453	Regulation of HSF1-mediated heat shock response	2	87	69	11092	3.69549	0.101912	0.167246	MAPK3;MAPK1
R-HSA-5693571	Nonhomologous End-Joining (NHEJ)	2	87	69	11092	3.69549	0.101912	0.167246	BRCA1;XRCC6
R-HSA-166786	Creation of C4 and C2 activators	1	87	14	11092	9.10673	0.104441	0.168597	CRP
R-HSA-177504	Retrograde neurotrophin signalling	1	87	14	11092	9.10673	0.104441	0.168597	NTRK1
R-HSA-180336	SHC1 events in EGFR signaling	1	87	14	11092	9.10673	0.104441	0.168597	TGFA
R-HSA-200425	Carnitine metabolism	1	87	14	11092	9.10673	0.104441	0.168597	PRKAG2
R-HSA-3296469	Defects in cobalamin (B12) metabolism	1	87	14	11092	9.10673	0.104441	0.168597	CD320
R-HSA-418885	DCC mediated attractive signaling	1	87	14	11092	9.10673	0.104441	0.168597	CDC42
R-HSA-6803205	TP53 regulates transcription of several additional cell death genes whose specific roles in p53-dependent apoptosis remain uncertain	1	87	14	11092	9.10673	0.104441	0.168597	BIRC5
R-HSA-6804759	Regulation of TP53 Activity through Association with Co-factors	1	87	14	11092	9.10673	0.104441	0.168597	AKT1
R-HSA-193807	Synthesis of bile acids and bile salts via 27-hydroxycholesterol	1	87	15	11092	8.49962	0.111474	0.17706	NCOA2
R-HSA-4839743	Signaling by CTNNB1 phospho-site mutants	1	87	15	11092	8.49962	0.111474	0.17706	CTNNB1
R-HSA-5099900	WNT5A-dependent internalization of FZD4	1	87	15	11092	8.49962	0.111474	0.17706	PRKCB
R-HSA-5339716	Signaling by GSK3beta mutants	1	87	15	11092	8.49962	0.111474	0.17706	CTNNB1
R-HSA-5358747	CTNNB1 S33 mutants aren't phosphorylated	1	87	15	11092	8.49962	0.111474	0.17706	CTNNB1
R-HSA-5358749	CTNNB1 S37 mutants aren't phosphorylated	1	87	15	11092	8.49962	0.111474	0.17706	CTNNB1
R-HSA-5358751	CTNNB1 S45 mutants aren't phosphorylated	1	87	15	11092	8.49962	0.111474	0.17706	CTNNB1
R-HSA-5358752	CTNNB1 T41 mutants aren't phosphorylated	1	87	15	11092	8.49962	0.111474	0.17706	CTNNB1
R-HSA-5654738	Signaling by FGFR2	2	87	73	11092	3.49299	0.111942	0.177447	MAPK3;MAPK1
R-HSA-9716542	Signaling by Rho GTPases, Miro GTPases and RHOBTB3	9	87	723	11092	1.58707	0.112612	0.178152	NCOA2;MAPK3;MAPK1;CTNNB1;PRKCD;PRKCB;BIRC5;CCNE1;CDC42
R-HSA-157118	Signaling by NOTCH	4	87	236	11092	2.16092	0.11422	0.180335	AKT1;CCND1;STAT1;MYC
R-HSA-156711	Polo-like kinase mediated events	1	87	16	11092	7.96839	0.118452	0.185423	CCNB1
R-HSA-1834941	STING mediated induction of host immune responses	1	87	16	11092	7.96839	0.118452	0.185423	XRCC6
R-HSA-205043	NRIF signals cell death from the nucleus	1	87	16	11092	7.96839	0.118452	0.185423	MAPK8
R-HSA-844456	The NLRP3 inflammasome	1	87	16	11092	7.96839	0.118452	0.185423	RELA
R-HSA-8957322	Metabolism of steroids	3	87	153	11092	2.49989	0.118615	0.185423	NCOA2;PPARA;SREBF1
R-HSA-5693565	Recruitment and ATM-mediated phosphorylation of repair and signaling proteins at DNA double strand breaks	2	87	77	11092	3.31154	0.122217	0.189929	MAPK8;BRCA1
R-HSA-8852276	The role of GTSE1 in G2/M progression after G2 checkpoint	2	87	77	11092	3.31154	0.122217	0.189929	CDKN1A;CCNB1
R-HSA-9635486	Infection with Mycobacterium tuberculosis	2	87	77	11092	3.31154	0.122217	0.189929	MAPK3;MAPK1
R-HSA-9711097	Cellular response to starvation	3	87	156	11092	2.45181	0.12376	0.190717	DDIT3;MTOR;EIF2S1
R-HSA-5693606	DNA Double Strand Break Response	2	87	78	11092	3.26908	0.124822	0.190717	MAPK8;BRCA1
R-HSA-180292	GAB1 signalosome	1	87	17	11092	7.49966	0.125377	0.190717	TGFA
R-HSA-196299	Beta-catenin phosphorylation cascade	1	87	17	11092	7.49966	0.125377	0.190717	CTNNB1
R-HSA-416993	Trafficking of GluR2-containing AMPA receptors	1	87	17	11092	7.49966	0.125377	0.190717	PRKCB
R-HSA-432142	Platelet sensitization by LDL	1	87	17	11092	7.49966	0.125377	0.190717	PECAM1
R-HSA-450385	Butyrate Response Factor 1 (BRF1) binds and destabilizes mRNA	1	87	17	11092	7.49966	0.125377	0.190717	AKT1
R-HSA-450604	KSRP (KHSRP) binds and destabilizes mRNA	1	87	17	11092	7.49966	0.125377	0.190717	AKT1
R-HSA-6788467	IL-6-type cytokine receptor ligand interactions	1	87	17	11092	7.49966	0.125377	0.190717	JAK1
R-HSA-8934593	Regulation of RUNX1 Expression and Activity	1	87	17	11092	7.49966	0.125377	0.190717	CCND1
R-HSA-9022699	MECP2 regulates neuronal receptors and channels	1	87	17	11092	7.49966	0.125377	0.190717	PTPN1
R-HSA-2559586	DNA Damage/Telomere Stress Induced Senescence	2	87	80	11092	3.18736	0.13007	0.197477	CDKN1A;CCNE1
R-HSA-159418	Recycling of bile acids and salts	1	87	18	11092	7.08301	0.132247	0.199633	NCOA2
R-HSA-5676594	TNF receptor superfamily (TNFSF) members mediating non-canonical NF-kB pathway	1	87	18	11092	7.08301	0.132247	0.199633	TRAF2
R-HSA-74259	Purine catabolism	1	87	18	11092	7.08301	0.132247	0.199633	XDH
R-HSA-2871837	FCERI mediated NF-kB activation	2	87	82	11092	3.10962	0.13537	0.203958	RELA;NFKBIA
R-HSA-1362277	Transcription of E2F targets under negative control by DREAM complex	1	87	19	11092	6.71022	0.139065	0.20794	MYC
R-HSA-197264	Nicotinamide salvaging	1	87	19	11092	6.71022	0.139065	0.20794	PTGS2
R-HSA-2995383	Initiation of Nuclear Envelope (NE) Reformation	1	87	19	11092	6.71022	0.139065	0.20794	CCNB1
R-HSA-9703465	Signaling by FLT3 fusion proteins	1	87	19	11092	6.71022	0.139065	0.20794	CDKN1A
R-HSA-1430728	Metabolism	21	87	2117	11092	1.2647	0.143517	0.214192	PTGS1;PTGS2;NCOA2;AKT1;ODC1;XDH;PPARG;CYP1A1;NOS3;CYP1B1;AHR;PRKAG2;PPARA;PON1;SREBF1;ADIPOR1;ADIPOR2;PTGES;BSG;NR1H3;CD320
R-HSA-162594	Early Phase of HIV Life Cycle	1	87	20	11092	6.37471	0.145829	0.215207	XRCC6
R-HSA-167044	Signalling to RAS	1	87	20	11092	6.37471	0.145829	0.215207	NTRK1
R-HSA-176412	Phosphorylation of the APC/C	1	87	20	11092	6.37471	0.145829	0.215207	CCNB1
R-HSA-2028269	Signaling by Hippo	1	87	20	11092	6.37471	0.145829	0.215207	CASP3
R-HSA-6803204	TP53 Regulates Transcription of Genes Involved in Cytochrome C Release	1	87	20	11092	6.37471	0.145829	0.215207	BAX
R-HSA-8964616	G beta:gamma signalling through CDC42	1	87	20	11092	6.37471	0.145829	0.215207	CDC42
R-HSA-912446	Meiotic recombination	2	87	86	11092	2.96498	0.146111	0.215222	BRCA1;BRCA2
R-HSA-190236	Signaling by FGFR	2	87	87	11092	2.9309	0.148824	0.21881	MAPK3;MAPK1
R-HSA-418346	Platelet homeostasis	2	87	88	11092	2.8976	0.151547	0.221394	PECAM1;NOS3
R-HSA-450531	Regulation of mRNA stability by proteins that bind AU-rich elements	2	87	88	11092	2.8976	0.151547	0.221394	AKT1;PRKCD
R-HSA-189200	Cellular hexose transport	1	87	21	11092	6.07115	0.152541	0.221394	SLC2A4
R-HSA-196741	Cobalamin (Cbl, vitamin B12) transport and metabolism	1	87	21	11092	6.07115	0.152541	0.221394	CD320
R-HSA-381771	Synthesis, secretion, and inactivation of Glucagon-like Peptide-1 (GLP-1)	1	87	21	11092	6.07115	0.152541	0.221394	CTNNB1
R-HSA-5621575	CD209 (DC-SIGN) signaling	1	87	21	11092	6.07115	0.152541	0.221394	RELA
R-HSA-9008059	Interleukin-37 signaling	1	87	21	11092	6.07115	0.152541	0.221394	STAT3
R-HSA-113510	E2F mediated regulation of DNA replication	1	87	22	11092	5.79519	0.1592	0.227621	CCNB1
R-HSA-1250196	SHC1 events in ERBB2 signaling	1	87	22	11092	5.79519	0.1592	0.227621	PRKCD
R-HSA-164938	Nef-mediates down modulation of cell surface receptors by recruiting them to clathrin adapters	1	87	22	11092	5.79519	0.1592	0.227621	CD28
R-HSA-3296482	Defects in vitamin and cofactor metabolism	1	87	22	11092	5.79519	0.1592	0.227621	CD320
R-HSA-392154	Nitric oxide stimulates guanylate cyclase	1	87	22	11092	5.79519	0.1592	0.227621	NOS3
R-HSA-8862803	Deregulated CDK5 triggers multiple neurodegenerative pathways in Alzheimer's disease models	1	87	22	11092	5.79519	0.1592	0.227621	BCL2L11
R-HSA-8863678	Neurodegenerative Diseases	1	87	22	11092	5.79519	0.1592	0.227621	BCL2L11
R-HSA-8876384	Listeria monocytogenes entry into host cells	1	87	22	11092	5.79519	0.1592	0.227621	CTNNB1
R-HSA-201722	Formation of the beta-catenin:TCF transactivating complex	2	87	91	11092	2.80207	0.159776	0.227621	CTNNB1;MYC
R-HSA-390466	Chaperonin-mediated protein folding	2	87	91	11092	2.80207	0.159776	0.227621	STAT3;CCNE1
R-HSA-9679506	SARS-CoV Infections	3	87	176	11092	2.1732	0.159997	0.227621	VEGFA;NFE2L2;JAK1
R-HSA-112315	Transmission across Chemical Synapses	4	87	270	11092	1.8888	0.161946	0.229981	MAPK3;MAPK1;PRKCB;PRKAG2
R-HSA-111885	Opioid Signalling	2	87	92	11092	2.77161	0.162537	0.229995	MAPK1;PRKCD
R-HSA-6804756	Regulation of TP53 Activity through Phosphorylation	2	87	92	11092	2.77161	0.162537	0.229995	BRCA1;PRKAG2
R-HSA-166663	Initial triggering of complement	1	87	23	11092	5.54323	0.165808	0.233787	CRP
R-HSA-450321	JNK (c-Jun kinases) phosphorylation and activation mediated by activated human TAK1	1	87	23	11092	5.54323	0.165808	0.233787	MAPK8
R-HSA-69473	G2/M DNA damage checkpoint	2	87	95	11092	2.68409	0.170873	0.239194	BRCA1;CCNB1
R-HSA-9748784	Drug ADME	2	87	95	11092	2.68409	0.170873	0.239194	XDH;BSG
R-HSA-166208	mTORC1-mediated signalling	1	87	24	11092	5.31226	0.172365	0.239194	MTOR
R-HSA-174048	APC/C:Cdc20 mediated degradation of Cyclin B	1	87	24	11092	5.31226	0.172365	0.239194	CCNB1
R-HSA-193368	Synthesis of bile acids and bile salts via 7alpha-hydroxycholesterol	1	87	24	11092	5.31226	0.172365	0.239194	NCOA2
R-HSA-3371571	HSF1-dependent transactivation	1	87	24	11092	5.31226	0.172365	0.239194	MTOR
R-HSA-400508	Incretin synthesis, secretion, and inactivation	1	87	24	11092	5.31226	0.172365	0.239194	CTNNB1
R-HSA-5627123	RHO GTPases activate PAKs	1	87	24	11092	5.31226	0.172365	0.239194	CDC42
R-HSA-9748787	Azathioprine ADME	1	87	24	11092	5.31226	0.172365	0.239194	XDH
R-HSA-391251	Protein folding	2	87	97	11092	2.62875	0.17647	0.244364	STAT3;CCNE1
R-HSA-1643713	Signaling by EGFR in Cancer	1	87	25	11092	5.09977	0.178871	0.244364	TGFA
R-HSA-2029485	Role of phospholipids in phagocytosis	1	87	25	11092	5.09977	0.178871	0.244364	PRKCD
R-HSA-210991	Basigin interactions	1	87	25	11092	5.09977	0.178871	0.244364	BSG
R-HSA-392451	G beta:gamma signalling through PI3Kgamma	1	87	25	11092	5.09977	0.178871	0.244364	AKT1
R-HSA-452723	Transcriptional regulation of pluripotent stem cells	1	87	25	11092	5.09977	0.178871	0.244364	STAT3
R-HSA-69273	Cyclin A/B1/B2 associated events during G2/M transition	1	87	25	11092	5.09977	0.178871	0.244364	CCNB1
R-HSA-9013508	NOTCH3 Intracellular Domain Regulates Transcription	1	87	25	11092	5.09977	0.178871	0.244364	STAT1
R-HSA-9734009	Defective Intrinsic Pathway for Apoptosis	1	87	25	11092	5.09977	0.178871	0.244364	BCL2L11
R-HSA-202424	Downstream TCR signaling	2	87	98	11092	2.60192	0.179279	0.2445	RELA;NFKBIA
R-HSA-9633012	Response of EIF2AK4 (GCN2) to amino acid deficiency	2	87	101	11092	2.52464	0.187749	0.25561	DDIT3;EIF2S1
R-HSA-194315	Signaling by Rho GTPases	8	87	707	11092	1.44265	0.189278	0.257249	NCOA2;MAPK3;MAPK1;CTNNB1;PRKCD;PRKCB;BIRC5;CDC42
R-HSA-114508	Effects of PIP2 hydrolysis	1	87	27	11092	4.72201	0.19173	0.258803	PRKCD
R-HSA-191273	Cholesterol biosynthesis	1	87	27	11092	4.72201	0.19173	0.258803	SREBF1
R-HSA-912526	Interleukin receptor SHC signaling	1	87	27	11092	4.72201	0.19173	0.258803	JAK1
R-HSA-9648002	RAS processing	1	87	27	11092	4.72201	0.19173	0.258803	BCL2L1
R-HSA-9645723	Diseases of programmed cell death	2	87	103	11092	2.47562	0.193427	0.260648	BCL2L11;TRAF2
R-HSA-69205	G1/S-Specific Transcription	1	87	28	11092	4.55337	0.198086	0.266472	CCNE1
R-HSA-8856825	Cargo recognition for clathrin-mediated endocytosis	2	87	106	11092	2.40555	0.201986	0.271257	AGTR1;TGFA
R-HSA-164952	The role of Nef in HIV-1 replication and disease pathogenesis	1	87	29	11092	4.39635	0.204391	0.273097	CD28
R-HSA-8863795	Downregulation of ERBB2 signaling	1	87	29	11092	4.39635	0.204391	0.273097	AKT1
R-HSA-9619483	Activation of AMPK downstream of NMDARs	1	87	29	11092	4.39635	0.204391	0.273097	PRKAG2
R-HSA-5688426	Deubiquitination	4	87	298	11092	1.71133	0.205844	0.274575	NFKBIA;MYC;BRCA1;TRAF2
R-HSA-5357956	TNFR1-induced NFkappaB signaling pathway	1	87	30	11092	4.24981	0.210648	0.2791	TRAF2
R-HSA-6804758	Regulation of TP53 Activity through Acetylation	1	87	30	11092	4.24981	0.210648	0.2791	AKT1
R-HSA-8874081	MET activates PTK2 signaling	1	87	30	11092	4.24981	0.210648	0.2791	HGF
R-HSA-933541	TRAF6 mediated IRF7 activation	1	87	30	11092	4.24981	0.210648	0.2791	TRAF2
R-HSA-196807	Nicotinate metabolism	1	87	31	11092	4.11272	0.216856	0.284939	PTGS2
R-HSA-399719	Trafficking of AMPA receptors	1	87	31	11092	4.11272	0.216856	0.284939	PRKCB
R-HSA-399721	Glutamate binding, activation of AMPA receptors and synaptic plasticity	1	87	31	11092	4.11272	0.216856	0.284939	PRKCB
R-HSA-4641262	Disassembly of the destruction complex and recruitment of AXIN to the membrane	1	87	31	11092	4.11272	0.216856	0.284939	CTNNB1
R-HSA-70268	Pyruvate metabolism	1	87	31	11092	4.11272	0.216856	0.284939	BSG
R-HSA-1251985	Nuclear signaling by ERBB4	1	87	32	11092	3.9842	0.223016	0.292547	SPARC
R-HSA-418990	Adherens junctions interactions	1	87	33	11092	3.86346	0.229128	0.299076	CTNNB1
R-HSA-5694530	Cargo concentration in the ER	1	87	33	11092	3.86346	0.229128	0.299076	TGFA
R-HSA-8964043	Plasma lipoprotein clearance	1	87	33	11092	3.86346	0.229128	0.299076	NR1H3
R-HSA-68886	M Phase	5	87	418	11092	1.52505	0.230401	0.300242	MAPK3;MAPK1;PRKCB;BIRC5;CCNB1
R-HSA-192105	Synthesis of bile acids and bile salts	1	87	34	11092	3.74983	0.235192	0.304979	NCOA2
R-HSA-4791275	Signaling by WNT in cancer	1	87	34	11092	3.74983	0.235192	0.304979	CTNNB1
R-HSA-5579029	Metabolic disorders of biological oxidation enzymes	1	87	34	11092	3.74983	0.235192	0.304979	CYP1B1
R-HSA-1500620	Meiosis	2	87	118	11092	2.16092	0.236596	0.306297	BRCA1;BRCA2
R-HSA-418594	G alpha (i) signalling events	4	87	318	11092	1.6037	0.239135	0.309044	MAPK1;PRKCD;CXCL8;CCR2
R-HSA-373760	L1CAM interactions	2	87	119	11092	2.14276	0.239499	0.309044	MAPK3;MAPK1
R-HSA-114604	GPVI-mediated activation cascade	1	87	35	11092	3.64269	0.241209	0.309735	CDC42
R-HSA-3301854	Nuclear Pore Complex (NPC) Disassembly	1	87	35	11092	3.64269	0.241209	0.309735	CCNB1
R-HSA-8953750	Transcriptional Regulation by E2F6	1	87	35	11092	3.64269	0.241209	0.309735	BRCA1
R-HSA-202403	TCR signaling	2	87	120	11092	2.1249	0.242405	0.310765	RELA;NFKBIA
R-HSA-8956319	Nucleotide catabolism	1	87	36	11092	3.54151	0.24718	0.316374	XDH
R-HSA-5689880	Ub-specific processing proteases	3	87	220	11092	1.73856	0.248486	0.317533	NFKBIA;MYC;TRAF2
R-HSA-196849	Metabolism of water-soluble vitamins and cofactors	2	87	123	11092	2.07308	0.25113	0.319306	PTGS2;CD320
R-HSA-111933	Calmodulin induced events	1	87	37	11092	3.44579	0.253104	0.319306	PRKCD
R-HSA-111997	CaM pathway	1	87	37	11092	3.44579	0.253104	0.319306	PRKCD
R-HSA-168638	NOD1/2 Signaling Pathway	1	87	37	11092	3.44579	0.253104	0.319306	CASP9
R-HSA-3299685	Detoxification of Reactive Oxygen Species	1	87	37	11092	3.44579	0.253104	0.319306	CAT
R-HSA-5685938	HDR through Single Strand Annealing (SSA)	1	87	37	11092	3.44579	0.253104	0.319306	BRCA1
R-HSA-5689901	Metalloprotease DUBs	1	87	37	11092	3.44579	0.253104	0.319306	BRCA1
R-HSA-9029569	NR1H3 & NR1H2 regulate gene expression linked to cholesterol transport and efflux	1	87	37	11092	3.44579	0.253104	0.319306	NR1H3
R-HSA-9013424	RHOV GTPase cycle	1	87	38	11092	3.35511	0.258982	0.326201	CDC42
R-HSA-2500257	Resolution of Sister Chromatid Cohesion	2	87	126	11092	2.02372	0.259865	0.326794	BIRC5;CCNB1
R-HSA-195721	Signaling by WNT	4	87	332	11092	1.53608	0.263167	0.330421	AKT1;CTNNB1;MYC;PRKCB
R-HSA-422475	Axon guidance	6	87	552	11092	1.38581	0.264852	0.332009	MMP2;MMP9;MAPK3;MAPK1;MAPK8;CDC42
R-HSA-373076	Class A/1 (Rhodopsin-like receptors)	4	87	335	11092	1.52232	0.26838	0.335369	EDN1;CXCL8;AGTR1;CCR2
R-HSA-73894	DNA Repair	4	87	335	11092	1.52232	0.26838	0.335369	MAPK8;BRCA1;XRCC6;BRCA2
R-HSA-1461957	Beta defensins	1	87	40	11092	3.18736	0.270601	0.336549	CCR2
R-HSA-9013420	RHOU GTPase cycle	1	87	40	11092	3.18736	0.270601	0.336549	CDC42
R-HSA-9664323	FCGR3A-mediated IL10 synthesis	1	87	40	11092	3.18736	0.270601	0.336549	IL10
R-HSA-392499	Metabolism of proteins	18	87	1966	11092	1.16729	0.272405	0.338261	NCOA2;RELA;STAT3;MMP2;IL6;NFKBIA;PPARG;CTNNB1;MYC;BRCA1;BIRC5;PPARA;CCNE1;EIF2S1;TRAF2;NR1H3;PAPPA;TGFA
R-HSA-201681	TCF dependent signaling in response to WNT	3	87	233	11092	1.64156	0.276049	0.342076	AKT1;CTNNB1;MYC
R-HSA-8875878	MET promotes cell motility	1	87	41	11092	3.10962	0.276342	0.342076	HGF
R-HSA-5693567	HDR through Homologous Recombination (HRR) or Single Strand Annealing (SSA)	2	87	132	11092	1.93173	0.277346	0.342782	BRCA1;BRCA2
R-HSA-2173782	Binding and Uptake of Ligands by Scavenger Receptors	1	87	42	11092	3.03558	0.282039	0.347497	SPARC
R-HSA-3928662	EPHB-mediated forward signaling	1	87	42	11092	3.03558	0.282039	0.347497	CDC42
R-HSA-1489509	DAG and IP3 signaling	1	87	43	11092	2.96498	0.287692	0.35391	PRKCD
R-HSA-1632852	Macroautophagy	2	87	136	11092	1.87492	0.288991	0.354957	PRKAG2;MTOR
R-HSA-109704	PI3K Cascade	1	87	44	11092	2.8976	0.293301	0.359135	IRS1
R-HSA-9749641	Aspirin ADME	1	87	44	11092	2.8976	0.293301	0.359135	BSG
R-HSA-5693538	Homology Directed Repair	2	87	138	11092	1.84774	0.294808	0.360422	BRCA1;BRCA2
R-HSA-9675108	Nervous system development	6	87	577	11092	1.32576	0.298856	0.363138	MMP2;MMP9;MAPK3;MAPK1;MAPK8;CDC42
R-HSA-194068	Bile acid and bile salt metabolism	1	87	45	11092	2.83321	0.298866	0.363138	NCOA2
R-HSA-3899300	SUMOylation of transcription cofactors	1	87	45	11092	2.83321	0.298866	0.363138	NCOA2
R-HSA-4615885	SUMOylation of DNA replication proteins	1	87	45	11092	2.83321	0.298866	0.363138	BIRC5
R-HSA-5663220	RHO GTPases Activate Formins	2	87	140	11092	1.82135	0.300618	0.364707	BIRC5;CDC42
R-HSA-1474165	Reproduction	2	87	143	11092	1.78314	0.309319	0.374688	BRCA1;BRCA2
R-HSA-437239	Recycling pathway of L1	1	87	47	11092	2.71264	0.309866	0.374777	MAPK1
R-HSA-112399	IRS-mediated signalling	1	87	48	11092	2.65613	0.315302	0.379611	IRS1
R-HSA-2122947	NOTCH1 Intracellular Domain Regulates Transcription	1	87	48	11092	2.65613	0.315302	0.379611	MYC
R-HSA-512988	Interleukin-3, Interleukin-5 and GM-CSF signaling	1	87	48	11092	2.65613	0.315302	0.379611	JAK1
R-HSA-3858494	Beta-catenin independent WNT signaling	2	87	146	11092	1.7465	0.318001	0.381697	CTNNB1;PRKCB
R-HSA-8856828	Clathrin-mediated endocytosis	2	87	146	11092	1.7465	0.318001	0.381697	AGTR1;TGFA
R-HSA-9012852	Signaling by NOTCH3	1	87	49	11092	2.60192	0.320696	0.38435	STAT1
R-HSA-1461973	Defensins	1	87	51	11092	2.49989	0.331358	0.395331	CCR2
R-HSA-350562	Regulation of ornithine decarboxylase (ODC)	1	87	51	11092	2.49989	0.331358	0.395331	ODC1
R-HSA-72695	Formation of the ternary complex, and subsequently, the 43S complex	1	87	51	11092	2.49989	0.331358	0.395331	EIF2S1
R-HSA-9612973	Autophagy	2	87	151	11092	1.68867	0.332414	0.395993	PRKAG2;MTOR
R-HSA-2428928	IRS-related events triggered by IGF1R	1	87	52	11092	2.45181	0.336627	0.399807	IRS1
R-HSA-75815	Ubiquitin-dependent degradation of Cyclin D	1	87	52	11092	2.45181	0.336627	0.399807	CCND1
R-HSA-2428924	IGF1R signaling cascade	1	87	53	11092	2.40555	0.341854	0.405408	IRS1
R-HSA-2404192	Signaling by Type 1 Insulin-like Growth Factor 1 Receptor (IGF1R)	1	87	54	11092	2.361	0.347041	0.410328	IRS1
R-HSA-9604323	Negative regulation of NOTCH4 signaling	1	87	54	11092	2.361	0.347041	0.410328	AKT1
R-HSA-71406	Pyruvate metabolism and Citric Acid (TCA) cycle	1	87	55	11092	2.31808	0.352188	0.414555	BSG
R-HSA-9013409	RHOJ GTPase cycle	1	87	55	11092	2.31808	0.352188	0.414555	CDC42
R-HSA-9639288	Amino acids regulate mTORC1	1	87	55	11092	2.31808	0.352188	0.414555	MTOR
R-HSA-3247509	Chromatin modifying enzymes	3	87	274	11092	1.39592	0.364238	0.425482	NCOA2;RELA;CCND1
R-HSA-4839726	Chromatin organization	3	87	274	11092	1.39592	0.364238	0.425482	NCOA2;RELA;CCND1
R-HSA-1236394	Signaling by ERBB4	1	87	58	11092	2.19818	0.367388	0.425482	SPARC
R-HSA-166658	Complement cascade	1	87	58	11092	2.19818	0.367388	0.425482	CRP
R-HSA-2644602	Signaling by NOTCH1 PEST Domain Mutants in Cancer	1	87	58	11092	2.19818	0.367388	0.425482	MYC
R-HSA-2644603	Signaling by NOTCH1 in Cancer	1	87	58	11092	2.19818	0.367388	0.425482	MYC
R-HSA-2644606	Constitutive Signaling by NOTCH1 PEST Domain Mutants	1	87	58	11092	2.19818	0.367388	0.425482	MYC
R-HSA-2894858	Signaling by NOTCH1 HD+PEST Domain Mutants in Cancer	1	87	58	11092	2.19818	0.367388	0.425482	MYC
R-HSA-2894862	Constitutive Signaling by NOTCH1 HD+PEST Domain Mutants	1	87	58	11092	2.19818	0.367388	0.425482	MYC
R-HSA-72649	Translation initiation complex formation	1	87	58	11092	2.19818	0.367388	0.425482	EIF2S1
R-HSA-72702	Ribosomal scanning and start codon recognition	1	87	58	11092	2.19818	0.367388	0.425482	EIF2S1
R-HSA-351202	Metabolism of polyamines	1	87	59	11092	2.16092	0.372376	0.429372	ODC1
R-HSA-72662	Activation of the mRNA upon binding of the cap-binding complex and eIFs, and subsequent binding to 43S	1	87	59	11092	2.16092	0.372376	0.429372	EIF2S1
R-HSA-9013406	RHOQ GTPase cycle	1	87	59	11092	2.16092	0.372376	0.429372	CDC42
R-HSA-5607761	Dectin-1 mediated noncanonical NF-kB signaling	1	87	60	11092	2.1249	0.377325	0.434446	RELA
R-HSA-69481	G2/M Checkpoints	2	87	168	11092	1.51779	0.380713	0.43771	BRCA1;CCNB1
R-HSA-2022090	Assembly of collagen fibrils and other multimeric structures	1	87	61	11092	2.09007	0.382236	0.438822	MMP9
R-HSA-9662851	Anti-inflammatory response favouring Leishmania parasite infection	2	87	169	11092	1.50881	0.383513	0.439014	IL10;IL6
R-HSA-9664433	Leishmania parasite growth and survival	2	87	169	11092	1.50881	0.383513	0.439014	IL10;IL6
R-HSA-4086398	Ca2+ pathway	1	87	62	11092	2.05636	0.387108	0.442489	CTNNB1
R-HSA-73728	RNA Polymerase I Promoter Opening	1	87	63	11092	2.02372	0.391942	0.446724	MAPK3
R-HSA-9033241	Peroxisomal protein import	1	87	63	11092	2.02372	0.391942	0.446724	CAT
R-HSA-421270	Cell-cell junction organization	1	87	64	11092	1.9921	0.396739	0.45154	CTNNB1
R-HSA-6796648	TP53 Regulates Transcription of DNA Repair Genes	1	87	65	11092	1.96145	0.401498	0.456271	BRCA1
R-HSA-112316	Neuronal System	4	87	410	11092	1.24385	0.402049	0.456271	MAPK3;MAPK1;PRKCB;PRKAG2
R-HSA-5625886	Activated PKN1 stimulates transcription of AR (androgen receptor) regulated genes KLK2 and KLK3	1	87	67	11092	1.9029	0.410905	0.46527	NCOA2
R-HSA-1852241	Organelle biogenesis and maintenance	3	87	296	11092	1.29217	0.411155	0.46527	NCOA2;PRKAG2;PPARA
R-HSA-204005	COPII-mediated vesicle transport	1	87	68	11092	1.87492	0.415554	0.469576	TGFA
R-HSA-8948751	Regulation of PTEN stability and activity	1	87	69	11092	1.84774	0.420166	0.47411	AKT1
R-HSA-174824	Plasma lipoprotein assembly, remodeling, and clearance	1	87	70	11092	1.82135	0.424742	0.478592	NR1H3
R-HSA-3214841	PKMTs methylate histone lysines	1	87	71	11092	1.79569	0.429283	0.48302	RELA
R-HSA-5653656	Vesicle-mediated transport	6	87	673	11092	1.13665	0.434456	0.488146	AKT1;PRKAG2;SLC2A4;AGTR1;SPARC;TGFA
R-HSA-69017	CDK-mediated phosphorylation and removal of Cdc6	1	87	73	11092	1.7465	0.438258	0.491023	CCNE1
R-HSA-8939902	Regulation of RUNX2 expression and activity	1	87	73	11092	1.7465	0.438258	0.491023	STAT1
R-HSA-1980143	Signaling by NOTCH1	1	87	74	11092	1.7229	0.442694	0.493894	MYC
R-HSA-2299718	Condensation of Prophase Chromosomes	1	87	74	11092	1.7229	0.442694	0.493894	CCNB1
R-HSA-9013408	RHOG GTPase cycle	1	87	74	11092	1.7229	0.442694	0.493894	CDC42
R-HSA-1234174	Cellular response to hypoxia	1	87	75	11092	1.69992	0.447094	0.4974	VEGFA
R-HSA-2995410	Nuclear Envelope (NE) Reassembly	1	87	75	11092	1.69992	0.447094	0.4974	CCNB1
R-HSA-176409	APC/C:Cdc20 mediated degradation of mitotic proteins	1	87	76	11092	1.67756	0.45146	0.500849	CCNB1
R-HSA-3000178	ECM proteoglycans	1	87	76	11092	1.67756	0.45146	0.500849	SPARC
R-HSA-597592	Post-translational protein modification	12	87	1435	11092	1.06615	0.45325	0.50213	NCOA2;RELA;IL6;NFKBIA;PPARG;MYC;BRCA1;BIRC5;PPARA;TRAF2;NR1H3;TGFA
R-HSA-176814	Activation of APC/C and APC/C:Cdc20 mediated degradation of mitotic proteins	1	87	77	11092	1.65577	0.455793	0.503536	CCNB1
R-HSA-3108214	SUMOylation of DNA damage response and repair proteins	1	87	77	11092	1.65577	0.455793	0.503536	BRCA1
R-HSA-69275	G2/M Transition	2	87	196	11092	1.30096	0.456853	0.504004	CDKN1A;CCNB1
R-HSA-453274	Mitotic G2-G2/M phases	2	87	198	11092	1.28782	0.462093	0.509075	CDKN1A;CCNB1
R-HSA-1221632	Meiotic synapsis	1	87	79	11092	1.61385	0.464356	0.510146	BRCA1
R-HSA-3214858	RMTs methylate histone arginines	1	87	79	11092	1.61385	0.464356	0.510146	CCND1
R-HSA-176408	Regulation of APC/C activators between G1/S and early anaphase	1	87	81	11092	1.574	0.472786	0.517969	CCNB1
R-HSA-9663891	Selective autophagy	1	87	81	11092	1.574	0.472786	0.517969	PRKAG2
R-HSA-9013694	Signaling by NOTCH4	1	87	82	11092	1.55481	0.476951	0.52181	AKT1
R-HSA-68877	Mitotic Prometaphase	2	87	204	11092	1.24994	0.477639	0.52184	BIRC5;CCNB1
R-HSA-195253	Degradation of beta-catenin by the destruction complex	1	87	83	11092	1.53608	0.481084	0.52488	CTNNB1
R-HSA-425366	Transport of bile salts and organic acids, metal ions and amine compounds	1	87	85	11092	1.49993	0.489254	0.533058	BSG
R-HSA-174143	APC/C-mediated degradation of cell cycle proteins	1	87	88	11092	1.4488	0.50127	0.542772	CCNB1
R-HSA-2565942	Regulation of PLK1 Activity at G2/M Transition	1	87	88	11092	1.4488	0.50127	0.542772	CCNB1
R-HSA-453276	Regulation of mitotic cell cycle	1	87	88	11092	1.4488	0.50127	0.542772	CCNB1
R-HSA-9013404	RAC2 GTPase cycle	1	87	88	11092	1.4488	0.50127	0.542772	CDC42
R-HSA-500792	GPCR ligand binding	4	87	467	11092	1.09203	0.5016	0.542772	EDN1;CXCL8;AGTR1;CCR2
R-HSA-1474290	Collagen formation	1	87	90	11092	1.4166	0.509126	0.549411	MMP9
R-HSA-8876198	RAB GEFs exchange GTP for GDP on RABs	1	87	90	11092	1.4166	0.509126	0.549411	AKT1
R-HSA-2980736	Peptide hormone metabolism	1	87	91	11092	1.40104	0.513007	0.552094	CTNNB1
R-HSA-446728	Cell junction organization	1	87	91	11092	1.40104	0.513007	0.552094	CTNNB1
R-HSA-4086400	PCP/CE pathway	1	87	92	11092	1.38581	0.516859	0.554729	PRKCB
R-HSA-69052	Switching of origins to a post-replicative state	1	87	92	11092	1.38581	0.516859	0.554729	CCNE1
R-HSA-1912408	Pre-NOTCH Transcription and Translation	1	87	93	11092	1.37091	0.52068	0.558073	CCND1
R-HSA-9013423	RAC3 GTPase cycle	1	87	94	11092	1.35632	0.524471	0.561376	CDC42
R-HSA-5625740	RHO GTPases activate PKNs	1	87	95	11092	1.34204	0.528233	0.564638	NCOA2
R-HSA-141424	Amplification of signal from the kinetochores	1	87	96	11092	1.32807	0.531965	0.566332	BIRC5
R-HSA-141444	Amplification of signal from unattached kinetochores via a MAD2 inhibitory signal	1	87	96	11092	1.32807	0.531965	0.566332	BIRC5
R-HSA-6803157	Antimicrobial peptides	1	87	96	11092	1.32807	0.531965	0.566332	CCR2
R-HSA-5619102	SLC transporter disorders	1	87	98	11092	1.30096	0.539342	0.572644	BSG
R-HSA-5693607	Processing of DNA double-strand break ends	1	87	98	11092	1.30096	0.539342	0.572644	BRCA1
R-HSA-15869	Metabolism of nucleotides	1	87	99	11092	1.28782	0.542988	0.575742	XDH
R-HSA-5668541	TNFR2 non-canonical NF-kB pathway	1	87	102	11092	1.24994	0.553754	0.586371	TRAF2
R-HSA-68882	Mitotic Anaphase	2	87	236	11092	1.08046	0.555806	0.587757	BIRC5;CCNB1
R-HSA-382556	ABC-family proteins mediated transport	1	87	103	11092	1.23781	0.557286	0.588536	EIF2S1
R-HSA-2555396	Mitotic Metaphase and Anaphase	2	87	237	11092	1.0759	0.558114	0.588624	BIRC5;CCNB1
R-HSA-199991	Membrane Trafficking	5	87	634	11092	1.00548	0.560437	0.590287	AKT1;PRKAG2;SLC2A4;AGTR1;TGFA
R-HSA-8878171	Transcriptional regulation by RUNX1	2	87	239	11092	1.0669	0.562705	0.591888	CCND1;PRKCB
R-HSA-162906	HIV Infection	2	87	241	11092	1.05804	0.567262	0.595889	XRCC6;CD28
R-HSA-8957275	Post-translational protein phosphorylation	1	87	108	11092	1.1805	0.574539	0.602732	IL6
R-HSA-5668914	Diseases of metabolism	2	87	245	11092	1.04077	0.576277	0.603755	CYP1B1;CD320
R-HSA-1912422	Pre-NOTCH Expression and Processing	1	87	109	11092	1.16967	0.577909	0.604664	CCND1
R-HSA-156827	L13a-mediated translational silencing of Ceruloplasmin expression	1	87	111	11092	1.1486	0.58457	0.610019	EIF2S1
R-HSA-73854	RNA Polymerase I Promoter Clearance	1	87	111	11092	1.1486	0.58457	0.610019	MAPK3
R-HSA-425407	SLC-mediated transmembrane transport	2	87	250	11092	1.01995	0.587354	0.61184	SLC2A4;BSG
R-HSA-72706	GTP hydrolysis and joining of the 60S ribosomal subunit	1	87	112	11092	1.13834	0.587861	0.61184	EIF2S1
R-HSA-69618	Mitotic Spindle Checkpoint	1	87	113	11092	1.12827	0.591127	0.61443	BIRC5
R-HSA-73864	RNA Polymerase I Transcription	1	87	114	11092	1.11837	0.594367	0.616987	MAPK3
R-HSA-9648025	EML4 and NUDC in mitotic spindle formation	1	87	117	11092	1.08969	0.603935	0.626098	BIRC5
R-HSA-72613	Eukaryotic Translation Initiation	1	87	119	11092	1.07138	0.61019	0.630928	EIF2S1
R-HSA-72737	Cap-dependent Translation Initiation	1	87	119	11092	1.07138	0.61019	0.630928	EIF2S1
R-HSA-69239	Synthesis of DNA	1	87	121	11092	1.05367	0.616347	0.636463	CCNE1
R-HSA-9007101	Rab regulation of trafficking	1	87	124	11092	1.02818	0.625403	0.644972	AKT1
R-HSA-1500931	Cell-Cell communication	1	87	129	11092	0.988328	0.640028	0.659196	CTNNB1
R-HSA-198933	Immunoregulatory interactions between a Lymphoid and a non-Lymphoid cell	1	87	133	11092	0.958603	0.651321	0.669954	VCAM1
R-HSA-9660821	ADORA2B mediated anti-inflammatory cytokines production	1	87	134	11092	0.95145	0.654089	0.671928	IL6
R-HSA-162909	Host Interactions of HIV factors	1	87	136	11092	0.937458	0.65956	0.676669	CD28
R-HSA-3214847	HATs acetylate histones	1	87	142	11092	0.897847	0.675465	0.69209	NCOA2
R-HSA-199977	ER to Golgi Anterograde Transport	1	87	154	11092	0.827885	0.705105	0.721524	TGFA
R-HSA-9013148	CDC42 GTPase cycle	1	87	155	11092	0.822544	0.70745	0.722989	CDC42
R-HSA-162587	HIV Life Cycle	1	87	159	11092	0.801851	0.71665	0.731445	XRCC6
R-HSA-9609507	Protein localization	1	87	163	11092	0.782173	0.725563	0.739588	CAT
R-HSA-983231	Factors involved in megakaryocyte development and platelet production	1	87	168	11092	0.758894	0.736315	0.749582	CDC42
R-HSA-5619115	Disorders of transmembrane transporters	1	87	176	11092	0.724399	0.75266	0.765236	BSG
R-HSA-1428517	The citric acid (TCA) cycle and respiratory electron transport	1	87	178	11092	0.71626	0.756587	0.768241	BSG
R-HSA-9013149	RAC1 GTPase cycle	1	87	185	11092	0.689158	0.769852	0.779709	CDC42
R-HSA-948021	Transport to the Golgi and subsequent modification	1	87	185	11092	0.689158	0.769852	0.779709	TGFA
R-HSA-69306	DNA Replication	1	87	188	11092	0.678161	0.775316	0.784239	CCNE1
R-HSA-2467813	Separation of Sister Chromatids	1	87	191	11092	0.667509	0.780652	0.788628	BIRC5
R-HSA-376176	Signaling by ROBO receptors	1	87	218	11092	0.584836	0.823371	0.830723	CDC42
R-HSA-382551	Transport of small molecules	4	87	729	11092	0.699557	0.832232	0.838593	SLC2A4;EIF2S1;BSG;NR1H3
R-HSA-8951664	Neddylation	1	87	234	11092	0.544847	0.844688	0.850061	BIRC5
R-HSA-72766	Translation	1	87	291	11092	0.438125	0.901929	0.906513	EIF2S1
R-HSA-446203	Asparagine N-linked glycosylation	1	87	304	11092	0.419389	0.911722	0.915193	TGFA
R-HSA-71291	Metabolism of amino acids and derivatives	1	87	374	11092	0.340894	0.950008	0.952416	ODC1
R-HSA-8953854	Metabolism of RNA	2	87	675	11092	0.377761	0.97225	0.972929	AKT1;PRKCD
R-HSA-9012999	RHO GTPase cycle	1	87	449	11092	0.283952	0.972929	0.972929	CDC42

## Sheet: S7(Grayscale value)
		TNF-α	0.701555	0.801555	0.701555	0.3666	0.4013	0.3357
		CASP 3	0.535078	0.635078	0.450777	0.3942	0.3772	0.3085
		IL-6	0.429844	0.39844	0.371555	0.3209	0.3386	0.32975
			c	R	c	R	c	R
		TNF-α	0.701555	0.801555	0.701555	0.3666	0.4013	0.3357
		CASP 3	0.535078	0.635078	0.450777	0.3942	0.3772	0.3085
		IL-6	0.429844	0.39844	0.371555	0.3209	0.3386	0.32975

## Sheet: S8(PCR)
		RUNX2	0.2538	0.2897	0.3732	0.6039	1.1338	0.9571
			0.253	0.2857	0.3773	0.5951	1.0776	0.9593
			0.2567	0.28	0.36	0.6351	1.0679	0.9985
			0.2515	0.2864	0.3783		1.032
				0.2831
		OPG	0.582639	0.620733	1.14878	1.62118	4.32903	2.97888
			0.534427	0.525897	1.16567	1.75049	5.22305	3.27098
			0.378301	0.749226	1.07043	2.0185	5.08986	2.82551

## Sheet: S9(24h cck8)
<>	1	2	3	4	5	6	7	8	9	10	11	12
A
B
C
D					1.1016	1.2075	1.4018	1.5276	2.0428	1.7821
E					1.1212	1.2643	1.3384	1.5733	2.0491	1.7907
F					1.0422	1.3559	1.4481	1.4799	1.9507	1.7468
G
H
				24	0	0.01	0.1	1	10	100
					1.1016	1.2075	1.4018	1.5276	2.0428	1.7821
					1.1212	1.2643	1.3384	1.5733	2.0491	1.7907
					1.0422	1.3559	1.4481	1.4799	1.9507	1.7468
					1.08833
					1.01219	1.09613	1.27251	1.38671	1.85439	1.61774
					1.0302	1.12763	1.19372	1.40323	1.8276	1.59713
					0.957611	1.301	1.38946	1.41998	1.87171	1.67607

## Sheet: S10(48 h cck8)
<>	1	2	3	4	5	6	7	8	9	10	11	12
A
B
C
D					1.1016	1.2075	1.4018	1.5276	2.0428	1.7821
E					1.1212	1.2643	1.3384	1.5733	2.0491	1.7907
F					1.0422	1.3559	1.4481	1.4799	1.9507	1.7468
G
H
				48h	0	0.01	0.1	1	10	100
					1.2075	1.4018	1.5552	1.7907	2.0428	2.0491
					1.2643	1.4799	1.5276	1.58156	1.89006	1.73519
					1.0422	1.4481	1.4018	1.5733	1.74226	1.49162
					1.17133
					1.03088	1.16091	1.28795	1.48298	1.69176	1.69698
					1.07937	1.17053	1.20826	1.25094	1.49495	1.37245
					0.889755	1.38946	1.34504	1.5096	1.67171	1.43122
